# Supplementary material for: Diverse Protein Profiles in CNS Myeloid Cells and CNS Tissue From Lipopolysaccharide- and Vehicle-Injected APPSWE/PS1ΔE9 Transgenic Mice Implicate Cathepsin Z in Alzheimer’s Disease
Source: Front Cell Neurosci. 2018 Nov 6;12:397. doi: 10.3389/fncel.2018.00397 (PMC6232379; doi:10.3389/fncel.2018.00397)
Supplement: TABLE S3 — All quantified proteins in the hippocampal proteome and significantly regulated proteins in each condition. (limma test with q < 0.01). [file Table_3.XLSX]

## Sheet: all quantified proteins
Protein name	Acc. No	Wt LPS Vs. Wt PBS	Tg PBS vs. Wt PBS	Tg LPS vs. Wt LPS	Tg LPS vs. Tg PBS
Parvalbumin alpha OS=Mus musculus GN=Pvalb PE=1 SV=3 - [PRVA_MOUSE]	P32848	0.917052	0.875109	1.28336	1.34486
Vesicular glutamate transporter 2 OS=Mus musculus GN=Slc17a6 PE=1 SV=1 - [VGLU2_MOUSE]	Q8BLE7	0.969644	0.846005	1.11016	1.2724
Glycogen phosphorylase, muscle form OS=Mus musculus GN=Pygm PE=1 SV=3 - [PYGM_MOUSE]	Q9WUB3	0.974696	0.938859	1.2255	1.27228
Heat shock protein beta-1 OS=Mus musculus GN=Hspb1 PE=1 SV=3 - [HSPB1_MOUSE]	P14602	1.03082	1.05821	1.24925	1.21692
Glia maturation factor beta OS=Mus musculus GN=Gmfb PE=1 SV=3 - [GMFB_MOUSE]	Q9CQI3	1.01799	1.01645	1.20259	1.20441
Tyrosine-protein kinase Fyn OS=Mus musculus GN=Fyn PE=1 SV=4 - [FYN_MOUSE]	P39688	1.14875	1.05276	1.10241	1.20293
Collagen alpha-1(VI) chain OS=Mus musculus GN=Col6a1 PE=1 SV=1 - [CO6A1_MOUSE]	Q04857	1.00605	1.04436	1.24481	1.19915
Gamma-synuclein OS=Mus musculus GN=Sncg PE=1 SV=1 - [SYUG_MOUSE]	Q9Z0F7	0.983438	0.927006	1.12996	1.19875
Sodium- and chloride-dependent GABA transporter 3 OS=Mus musculus GN=Slc6a11 PE=1 SV=2 - [S6A11_MOUSE]	P31650	0.981599	1.00716	1.20355	1.173
60S ribosomal protein L21 OS=Mus musculus GN=Rpl21 PE=1 SV=3 - [RL21_MOUSE]|60S ribosomal protein L21 OS=Mus musculus GN=Rpl21 PE=2 SV=3 - [RL21_MOUSE]	O09167	0.857479	0.845815	1.15301	1.16891
Cytochrome c oxidase subunit 7A-related protein, mitochondrial OS=Mus musculus GN=Cox7a2l PE=1 SV=1 - [COX7R_MOUSE]|Cytochrome c oxidase subunit 7A-related protein, mitochondrial OS=Mus musculus GN=Cox7a2l PE=2 SV=1 - [COX7R_MOUSE]	Q61387	1.19856	1.03741	1.01108	1.16814
Septin-5 OS=Mus musculus GN=Sept5 PE=1 SV=2 - [SEPT5_MOUSE]	Q9Z2Q6	0.838163	0.803697	1.11758	1.1655
Hippocalcin-like protein 1 OS=Mus musculus GN=Hpcal1 PE=1 SV=2 - [HPCL1_MOUSE]|Hippocalcin-like protein 1 OS=Mus musculus GN=Hpcal1 PE=2 SV=2 - [HPCL1_MOUSE]|Hippocalcin-like protein 1 OS=Homo sapiens GN=HPCAL1 PE=1 SV=3 - [HPCL1_HUMAN]	P62748	0.830502	0.763784	1.06954	1.16297
Polymerase I and transcript release factor OS=Mus musculus GN=Ptrf PE=1 SV=1 - [PTRF_MOUSE]	O54724	0.944807	0.930647	1.14241	1.15979
Protein lin-7 homolog A OS=Mus musculus GN=Lin7a PE=1 SV=2 - [LIN7A_MOUSE]	Q8JZS0	1.17207	1.27295	1.25579	1.15626
Hepatoma-derived growth factor OS=Mus musculus GN=Hdgf PE=1 SV=2 - [HDGF_MOUSE]	P51859	0.939208	0.883341	1.0845	1.15309
Synaptic vesicle membrane protein VAT-1 homolog-like OS=Mus musculus GN=Vat1l PE=2 SV=2 - [VAT1L_MOUSE]	Q80TB8	0.959002	0.96131	1.15445	1.15168
Elongation factor 1-beta OS=Mus musculus GN=Eef1b PE=1 SV=5 - [EF1B_MOUSE]	O70251	1.0248	0.960474	1.0741	1.14604
Ras suppressor protein 1 OS=Mus musculus GN=Rsu1 PE=1 SV=3 - [RSU1_MOUSE]|Ras suppressor protein 1 OS=Mus musculus GN=Rsu1 PE=2 SV=3 - [RSU1_MOUSE]	Q01730	1.01138	0.924116	1.04532	1.14403
Histone H1.5 OS=Mus musculus GN=Hist1h1b PE=1 SV=2 - [H15_MOUSE]	P43276	0.847601	0.803674	1.08401	1.14326
Elongation factor Ts, mitochondrial OS=Mus musculus GN=Tsfm PE=1 SV=1 - [EFTS_MOUSE]|Elongation factor Ts, mitochondrial OS=Mus musculus GN=Tsfm PE=2 SV=1 - [EFTS_MOUSE]	Q9CZR8	1.01865	0.881816	0.989227	1.14273
Acyl carrier protein, mitochondrial OS=Mus musculus GN=Ndufab1 PE=1 SV=1 - [ACPM_MOUSE]	Q9CR21	0.85588	0.835961	1.11494	1.14151
E3 ubiquitin-protein ligase TRIM9	Q8C7M3	0.911771	0.966568	1.20873	1.14021
Mitochondrial dicarboxylate carrier OS=Mus musculus GN=Slc25a10 PE=1 SV=2 - [DIC_MOUSE]	Q9QZD8	1.02195	1.07688	1.20002	1.13881
Mitochondrial nucleoid factor 1 OS=Mus musculus GN=Mnf1 PE=1 SV=1 - [MNF1_MOUSE]	Q9CQY6	0.768828	0.877283	1.29916	1.13855
Mitochondrial import inner membrane translocase subunit TIM44 OS=Mus musculus GN=Timm44 PE=1 SV=2 - [TIM44_MOUSE]|Mitochondrial import inner membrane translocase subunit TIM44 OS=Mus musculus GN=Timm44 PE=2 SV=2 - [TIM44_MOUSE]	O35857	0.954255	0.850303	1.0092	1.13258
Prosaposin receptor GPR37L1 OS=Mus musculus GN=Gpr37l1 PE=1 SV=2 - [ETBR2_MOUSE]|Endothelin B receptor-like protein 2 OS=Mus musculus GN=Gpr37l1 PE=2 SV=2 - [ETBR2_MOUSE]	Q99JG2	1.01399	1.0237	1.14331	1.13247
ATP synthase subunit epsilon, mitochondrial OS=Mus musculus GN=Atp5e PE=1 SV=2 - [ATP5E_MOUSE]	P56382	1.05836	0.957076	1.02245	1.13065
Cytochrome c oxidase subunit NDUFA4 OS=Mus musculus GN=Ndufa4 PE=1 SV=2 - [NDUA4_MOUSE]|NADH dehydrogenase [ubiquinone] 1 alpha subcomplex subunit 4 OS=Mus musculus GN=Ndufa4 PE=1 SV=2 - [NDUA4_MOUSE]	Q62425	0.98818	0.909204	1.03792	1.12808
Cytochrome c oxidase subunit 5A, mitochondrial OS=Mus musculus GN=Cox5a PE=1 SV=2 - [COX5A_MOUSE]	P12787	0.971224	0.969228	1.1251	1.12742
60S ribosomal protein L3 OS=Mus musculus GN=Rpl3 PE=1 SV=3 - [RL3_MOUSE]	P27659	1.01014	0.9729	1.08444	1.12595
KH domain-containing, RNA-binding, signal transduction-associated protein 1 OS=Mus musculus GN=Khdrbs1 PE=1 SV=2 - [KHDR1_MOUSE]	Q60749	0.903456	0.878481	1.09062	1.12163
Cytochrome b5 type B OS=Mus musculus GN=Cyb5b PE=1 SV=1 - [CYB5B_MOUSE]	Q9CQX2	0.981013	0.951555	1.08601	1.11963
Leukocyte surface antigen CD47 OS=Homo sapiens GN=CD47 PE=1 SV=1 - [CD47_HUMAN]	Q08722	1.08246	0.963728	0.996418	1.11917
Acetyl-coenzyme A synthetase, cytoplasmic OS=Mus musculus GN=Acss2 PE=1 SV=2 - [ACSA_MOUSE]	Q9QXG4	0.963758	0.968694	1.12454	1.11881
Dynactin subunit 5 OS=Mus musculus GN=Dctn5 PE=1 SV=1 - [DCTN5_MOUSE]	Q9QZB9	1.01793	0.999066	1.0953	1.11598
60S ribosomal protein L35 OS=Mus musculus GN=Rpl35 PE=2 SV=1 - [RL35_MOUSE]	Q6ZWV7	0.978863	0.900086	1.02602	1.11581
PRA1 family protein 3 OS=Mus musculus GN=Arl6ip5 PE=1 SV=2 - [PRAF3_MOUSE]	Q8R5J9	0.972247	0.974606	1.11759	1.11489
Protein SET OS=Mus musculus GN=Set PE=1 SV=1 - [SET_MOUSE]	Q9EQU5	0.949454	0.877255	1.03	1.11477
60S ribosomal protein L35a OS=Mus musculus GN=Rpl35a PE=1 SV=2 - [RL35A_MOUSE]|60S ribosomal protein L35a OS=Mus musculus GN=Rpl35a PE=2 SV=2 - [RL35A_MOUSE]	O55142	0.979992	0.949004	1.07945	1.1147
60S ribosomal protein L10a OS=Mus musculus GN=Rpl10a PE=1 SV=3 - [RL10A_MOUSE]	P53026	1.07413	1.08483	1.12496	1.11386
Nucleoside diphosphate kinase 3 OS=Mus musculus GN=Nme3 PE=1 SV=3 - [NDK3_MOUSE]|Nucleoside diphosphate kinase 3 OS=Mus musculus GN=Nme3 PE=2 SV=3 - [NDK3_MOUSE]	Q9WV85	0.887202	0.860304	1.08001	1.11378
UPF0556 protein C19orf10 homolog OS=Mus musculus GN=D17Wsu104e PE=2 SV=1 - [CS010_MOUSE]	Q9CPT4	1.01894	1.03274	1.12864	1.11356
UPF0444 transmembrane protein C12orf23 homolog OS=Mus musculus PE=2 SV=1 - [CL023_MOUSE]	Q9DAM7	0.791227	0.786935	1.10692	1.11296
Glutaredoxin-3 OS=Mus musculus GN=Glrx3 PE=1 SV=1 - [GLRX3_MOUSE]	Q9CQM9	0.951146	0.920393	1.07652	1.11249
Glutamate decarboxylase 1 OS=Mus musculus GN=Gad1 PE=1 SV=2 - [DCE1_MOUSE]|Glutamate decarboxylase 1 OS=Mus musculus GN=Gad1 PE=2 SV=2 - [DCE1_MOUSE]	P48318	0.923397	0.89684	1.08049	1.11249
TNF receptor-associated factor 3 OS=Mus musculus GN=Traf3 PE=1 SV=2 - [TRAF3_MOUSE]	Q60803	1.01628	0.948738	1.03755	1.11141
TAR DNA-binding protein 43 OS=Mus musculus GN=Tardbp PE=1 SV=1 - [TADBP_MOUSE]	Q921F2	0.966762	0.939932	1.08023	1.11107
Copine-7 OS=Mus musculus GN=Cpne7 PE=1 SV=1 - [CPNE7_MOUSE]|Copine-7 OS=Mus musculus GN=Cpne7 PE=2 SV=1 - [CPNE7_MOUSE]	Q0VE82	0.954455	0.980334	1.14067	1.11056
UPF0687 protein C20orf27 homolog OS=Mus musculus PE=1 SV=3 - [CT027_MOUSE]	Q9D1K7	0.959766	0.958954	1.10957	1.11051
Coiled-coil domain-containing protein 93 OS=Mus musculus GN=Ccdc93 PE=2 SV=1 - [CCD93_MOUSE]	Q7TQK5	0.926267	0.910216	1.08978	1.10899
RNA-binding protein 8A OS=Mus musculus GN=Rbm8a PE=1 SV=3 - [RBM8A_MOUSE]	Q9CWZ3	1.01225	0.880182	0.964178	1.10885
High mobility group protein B1 OS=Mus musculus GN=Hmgb1 PE=1 SV=2 - [HMGB1_MOUSE]	P63158	0.953409	0.950831	1.10564	1.10863
60S ribosomal protein L7a OS=Mus musculus GN=Rpl7a PE=1 SV=2 - [RL7A_MOUSE]|60S ribosomal protein L7a OS=Mus musculus GN=Rpl7a PE=2 SV=2 - [RL7A_MOUSE]	P12970	0.995816	0.998807	1.1107	1.10738
Cytochrome c oxidase subunit 6C OS=Mus musculus GN=Cox6c PE=1 SV=3 - [COX6C_MOUSE]	Q9CPQ1	0.982453	1.04837	1.18031	1.10609
Calretinin OS=Mus musculus GN=Calb2 PE=1 SV=3 - [CALB2_MOUSE]	Q08331	0.812741	0.885065	1.2045	1.10607
Protein LSM14 homolog A OS=Mus musculus GN=Lsm14a PE=1 SV=1 - [LS14A_MOUSE]	Q8K2F8	1.09937	0.974162	0.979068	1.10491
Annexin A2 OS=Mus musculus GN=Anxa2 PE=1 SV=2 - [ANXA2_MOUSE]	P07356	0.935245	0.980545	1.15813	1.10463
rRNA/tRNA 2'-O-methyltransferase fibrillarin-like protein 1 OS=Mus musculus GN=Fbll1 PE=2 SV=1 - [FBLL1_MOUSE]	Q80WS3	0.952451	0.966102	1.11976	1.10394
Epidermal growth factor receptor substrate 15	P42567	0.986954	0.872739	0.976119	1.10386
NADH dehydrogenase [ubiquinone] 1 alpha subcomplex subunit 6 OS=Mus musculus GN=Ndufa6 PE=1 SV=1 - [NDUA6_MOUSE]	Q9CQZ5	0.96885	0.927887	1.05649	1.10313
Receptor expression-enhancing protein 1 OS=Mus musculus GN=Reep1 PE=1 SV=1 - [REEP1_MOUSE]	Q8BGH4	1.08749	1.16674	1.18188	1.1016
Cytochrome c oxidase subunit 6B1 OS=Mus musculus GN=Cox6b1 PE=1 SV=2 - [CX6B1_MOUSE]	P56391	1.05732	1.07021	1.11442	1.10099
Receptor expression-enhancing protein 5 OS=Rattus norvegicus GN=Reep5 PE=1 SV=1 - [REEP5_RAT]	B2RZ37	0.922413	0.983659	1.17404	1.10094
Protein NipSnap homolog 3B OS=Mus musculus GN=Nipsnap3b PE=1 SV=1 - [NPS3B_MOUSE]|Protein NipSnap homolog 3B OS=Mus musculus GN=Nipsnap3b PE=2 SV=1 - [NPS3B_MOUSE]	Q9CQE1	0.941498	0.91964	1.07403	1.09955
Tubulin-specific chaperone A OS=Mus musculus GN=Tbca PE=2 SV=3 - [TBCA_MOUSE]	P48428	1.04409	1.00314	1.05614	1.09925
Four and a half LIM domains protein 1 OS=Mus musculus GN=Fhl1 PE=2 SV=3 - [FHL1_MOUSE]	P97447	0.961954	0.972672	1.1114	1.09916
WD repeat domain phosphoinositide-interacting protein 2 OS=Mus musculus GN=Wipi2 PE=1 SV=1 - [WIPI2_MOUSE]	Q80W47	1.1732	1.19194	1.11627	1.09872
Selenide, water dikinase 1	Q8BH69	0.910162	0.864988	1.04407	1.09859
Thioredoxin domain-containing protein 17 OS=Mus musculus GN=Txndc17 PE=1 SV=1 - [TXD17_MOUSE]	Q9CQM5	0.786092	0.794875	1.1105	1.09823
Receptor expression-enhancing protein 2 OS=Mus musculus GN=Reep2 PE=2 SV=2 - [REEP2_MOUSE]	Q8VCD6	1.0079	1.03043	1.12188	1.09736
Ganglioside-induced differentiation-associated protein 1 OS=Mus musculus GN=Gdap1 PE=1 SV=1 - [GDAP1_MOUSE]	O88741	1.0313	0.929204	0.988083	1.09665
Sodium channel subunit beta-2 OS=Mus musculus GN=Scn2b PE=1 SV=1 - [SCN2B_MOUSE]	Q56A07	0.891812	0.855338	1.05164	1.09649
Glucosamine-6-phosphate isomerase 1 OS=Mus musculus GN=Gnpda1 PE=2 SV=3 - [GNPI1_MOUSE]	O88958	0.960959	0.957673	1.0926	1.09635
cAMP-regulated phosphoprotein 19	P56212	0.780942	0.745627	1.04676	1.09633
Protein NipSnap homolog 1 OS=Mus musculus GN=Nipsnap1 PE=1 SV=1 - [NIPS1_MOUSE]	O55125	0.917065	0.965909	1.15407	1.09571
ATP synthase subunit d, mitochondrial OS=Mus musculus GN=Atp5h PE=1 SV=3 - [ATP5H_MOUSE]	Q9DCX2	0.958893	0.870724	0.994824	1.09556
Dynactin subunit 3 OS=Mus musculus GN=Dctn3 PE=1 SV=2 - [DCTN3_MOUSE]|Dynactin subunit 3 OS=Mus musculus GN=Dctn3 PE=2 SV=2 - [DCTN3_MOUSE]	Q9Z0Y1	0.980208	1.03549	1.15722	1.09544
Mitochondrial pyruvate carrier 2 OS=Mus musculus GN=Mpc2 PE=1 SV=1 - [MPC2_MOUSE]	Q9D023	0.933534	0.773647	0.90774	1.09534
Galectin-1 OS=Mus musculus GN=Lgals1 PE=1 SV=3 - [LEG1_MOUSE]	P16045	0.991719	1.12048	1.23749	1.09529
Heat shock protein HSP 90-alpha OS=Mus musculus GN=Hsp90aa1 PE=1 SV=4 - [HS90A_MOUSE]	P07901	0.915	0.908022	1.08678	1.09513
Chromobox protein homolog 3 OS=Mus musculus GN=Cbx3 PE=1 SV=2 - [CBX3_MOUSE]	P23198	0.995561	1.00104	1.10114	1.09512
Low molecular weight phosphotyrosine protein phosphatase OS=Mus musculus GN=Acp1 PE=1 SV=3 - [PPAC_MOUSE]	Q9D358	0.929883	0.980388	1.15433	1.09487
Acetyl-CoA acetyltransferase, mitochondrial OS=Mus musculus GN=Acat1 PE=1 SV=1 - [THIL_MOUSE]	Q8QZT1	0.965359	0.926237	1.0494	1.09372
U6 snRNA-associated Sm-like protein LSm6 OS=Mus musculus GN=Lsm6 PE=2 SV=1 - [LSM6_MOUSE]	P62313	1.06513	1.07296	1.1016	1.09356
Aldose reductase-related protein 2 OS=Mus musculus GN=Akr1b8 PE=1 SV=2 - [ALD2_MOUSE]|Aldo-keto reductase family 1 member B15 OS=Homo sapiens GN=AKR1B15 PE=1 SV=2 - [AK1BF_HUMAN]	P45377	0.950881	0.962934	1.10736	1.0935
[Pyruvate dehydrogenase (acetyl-transferring)] kinase isozyme 2, mitochondrial OS=Mus musculus GN=Pdk2 PE=1 SV=2 - [PDK2_MOUSE]	Q9JK42	1.04132	0.959735	1.00775	1.09342
Nuclear migration protein nudC OS=Mus musculus GN=Nudc PE=1 SV=1 - [NUDC_MOUSE]	O35685	1.06597	1.02134	1.0473	1.09307
Vacuolar protein sorting-associated protein 29 OS=Mus musculus GN=Vps29 PE=1 SV=1 - [VPS29_MOUSE]	Q9QZ88	1.04357	1.01709	1.06529	1.09302
Vesicle-associated membrane protein-associated protein A OS=Mus musculus GN=Vapa PE=1 SV=2 - [VAPA_MOUSE]	Q9WV55	0.989918	0.958622	1.05783	1.09236
Annexin A5 OS=Mus musculus GN=Anxa5 PE=1 SV=1 - [ANXA5_MOUSE]	P48036	0.975153	1.01169	1.13317	1.09225
Thioredoxin-dependent peroxide reductase, mitochondrial OS=Mus musculus GN=Prdx3 PE=1 SV=1 - [PRDX3_MOUSE]	P20108	0.973139	0.916492	1.02771	1.09123
B-cell receptor-associated protein 31 OS=Mus musculus GN=Bcap31 PE=1 SV=4 - [BAP31_MOUSE]	Q61335	0.947681	1.0112	1.1643	1.09116
Brefeldin A-inhibited guanine nucleotide-exchange protein 1	G3X9K3	1.09238	1.08109	1.07989	1.09116
A-kinase anchor protein 12 OS=Mus musculus GN=Akap12 PE=1 SV=1 - [AKA12_MOUSE]	Q9WTQ5	0.944689	0.880004	1.01567	1.09032
ATP-binding cassette sub-family B member 7, mitochondrial OS=Mus musculus GN=Abcb7 PE=1 SV=3 - [ABCB7_MOUSE]	Q61102	1.08909	1.05188	1.05221	1.08944
Ras-related protein Rab-8B OS=Mus musculus GN=Rab8b PE=1 SV=1 - [RAB8B_MOUSE]	P61028	0.9489	0.961291	1.10309	1.08887
SRSF protein kinase 2 OS=Mus musculus GN=Srpk2 PE=1 SV=2 - [SRPK2_MOUSE]	O54781	0.977159	0.948438	1.05669	1.08869
Myristoylated alanine-rich C-kinase substrate OS=Mus musculus GN=Marcks PE=1 SV=2 - [MARCS_MOUSE]	P26645	0.928262	0.864278	1.01362	1.08866
Pyridoxine-5'-phosphate oxidase OS=Mus musculus GN=Pnpo PE=1 SV=1 - [PNPO_MOUSE]	Q91XF0	0.774449	0.762529	1.07095	1.08769
Thioredoxin OS=Mus musculus GN=Txn PE=1 SV=3 - [THIO_MOUSE]	P10639	0.898234	0.916815	1.10935	1.08687
Hydroxyacyl-coenzyme A dehydrogenase, mitochondrial OS=Mus musculus GN=Hadh PE=1 SV=2 - [HCDH_MOUSE]	Q61425	0.913203	0.94773	1.12704	1.08598
Calreticulin OS=Mus musculus GN=Calr PE=1 SV=1 - [CALR_MOUSE]	P14211	1.09161	1.08507	1.07901	1.08552
Glutamate decarboxylase 2 OS=Mus musculus GN=Gad2 PE=1 SV=1 - [DCE2_MOUSE]|Glutamate decarboxylase 2 OS=Mus musculus GN=Gad2 PE=2 SV=1 - [DCE2_MOUSE]	P48320	1.0367	1.02164	1.06954	1.0853
Nucleosome assembly protein 1-like 1 OS=Mus musculus GN=Nap1l1 PE=1 SV=2 - [NP1L1_MOUSE]	P28656	0.927276	0.843561	0.986772	1.0847
Cytochrome c oxidase subunit 5B, mitochondrial OS=Mus musculus GN=Cox5b PE=1 SV=1 - [COX5B_MOUSE]	P19536	1.00774	0.989276	1.06383	1.08369
NADH dehydrogenase [ubiquinone] iron-sulfur protein 6, mitochondrial OS=Mus musculus GN=Ndufs6 PE=1 SV=2 - [NDUS6_MOUSE]	P52503	0.917552	0.876399	1.03508	1.08368
Nucleolar protein 58 OS=Mus musculus GN=Nop58 PE=1 SV=1 - [NOP58_MOUSE]	Q6DFW4	0.890745	0.908175	1.10472	1.08351
Fatty acid-binding protein, heart OS=Mus musculus GN=Fabp3 PE=1 SV=5 - [FABPH_MOUSE]	P11404	1.05912	0.937331	0.958827	1.08341
cAMP-dependent protein kinase type II-beta regulatory subunit OS=Mus musculus GN=Prkar2b PE=1 SV=3 - [KAP3_MOUSE]	P31324	0.932714	0.868805	1.00914	1.08338
Dehydrogenase/reductase SDR family member 4 OS=Mus musculus GN=Dhrs4 PE=1 SV=3 - [DHRS4_MOUSE]	Q99LB2	0.99596	0.977147	1.0629	1.08336
Short-chain specific acyl-CoA dehydrogenase, mitochondrial	Q07417	0.985201	0.951499	1.04554	1.08257
Far upstream element-binding protein 1 OS=Mus musculus GN=Fubp1 PE=1 SV=1 - [FUBP1_MOUSE]	Q91WJ8	0.953162	0.965079	1.096	1.08246
Inorganic pyrophosphatase OS=Mus musculus GN=Ppa1 PE=1 SV=1 - [IPYR_MOUSE]	Q9D819	0.962469	0.913435	1.02731	1.08246
Sorcin OS=Mus musculus GN=Sri PE=1 SV=1 - [SORCN_MOUSE]	Q6P069	1.13892	1.13977	1.08324	1.08244
Serine/threonine-protein phosphatase 2A 56 kDa regulatory subunit gamma isoform OS=Mus musculus GN=Ppp2r5c PE=1 SV=2 - [2A5G_MOUSE]	Q60996	1.08227	1.10907	1.10916	1.08236
Ubiquitin carboxyl-terminal hydrolase isozyme L3 OS=Mus musculus GN=Uchl3 PE=1 SV=2 - [UCHL3_MOUSE]	Q9JKB1	0.998133	0.935236	1.01392	1.08211
Potassium voltage-gated channel subfamily A member 3 OS=Mus musculus GN=Kcna3 PE=1 SV=3 - [KCNA3_MOUSE]|Potassium voltage-gated channel subfamily A member 3 OS=Mus musculus GN=Kcna3 PE=2 SV=3 - [KCNA3_MOUSE]	P16390	0.990881	0.961569	1.04987	1.08187
Transcription factor A, mitochondrial	P40630	0.928093	0.906494	1.05628	1.08145
Non-specific lipid-transfer protein OS=Mus musculus GN=Scp2 PE=1 SV=3 - [NLTP_MOUSE]	P32020	1.00444	0.946905	1.0195	1.08145
Bifunctional 3'-phosphoadenosine 5'-phosphosulfate synthase 1 OS=Mus musculus GN=Papss1 PE=1 SV=1 - [PAPS1_MOUSE]|Bifunctional 3'-phosphoadenosine 5'-phosphosulfate synthase 1 OS=Mus musculus GN=Papss1 PE=2 SV=1 - [PAPS1_MOUSE]	Q60967	0.924274	0.843616	0.986624	1.08096
Syntaxin-1A OS=Mus musculus GN=Stx1a PE=1 SV=3 - [STX1A_MOUSE]|Syntaxin-1A OS=Bos taurus GN=STX1A PE=1 SV=1 - [STX1A_BOVIN]	O35526	0.888481	0.857847	1.04321	1.08046
Phosphate carrier protein, mitochondrial OS=Mus musculus GN=Slc25a3 PE=1 SV=1 - [MPCP_MOUSE]	Q8VEM8	1.0065	0.961431	1.03192	1.0803
Calcipressin-1 OS=Mus musculus GN=Rcan1 PE=1 SV=1 - [RCAN1_MOUSE]	Q9JHG6	0.954377	0.850634	0.962734	1.08015
Superoxide dismutase [Mn], mitochondrial OS=Mus musculus GN=Sod2 PE=1 SV=3 - [SODM_MOUSE]	P09671	0.943216	0.962051	1.10162	1.08006
Protein S100-A13 OS=Mus musculus GN=S100a13 PE=1 SV=1 - [S10AD_MOUSE]	P97352	0.98365	1.05723	1.16076	1.07998
GTP:AMP phosphotransferase AK3, mitochondrial OS=Mus musculus GN=Ak3 PE=1 SV=3 - [KAD3_MOUSE]	Q9WTP7	0.898504	0.903408	1.0856	1.07971
60S ribosomal protein L4 OS=Mus musculus GN=Rpl4 PE=1 SV=3 - [RL4_MOUSE]	Q9D8E6	0.915158	0.894706	1.05557	1.0797
Plasma membrane calcium-transporting ATPase 4 OS=Mus musculus GN=Atp2b4 PE=1 SV=1 - [AT2B4_MOUSE]	Q6Q477	0.824048	0.730779	0.957489	1.07969
Mitogen-activated protein kinase 1 OS=Mus musculus GN=Mapk1 PE=1 SV=3 - [MK01_MOUSE]	P63085	1.01614	1.02071	1.08416	1.0793
NADH dehydrogenase [ubiquinone] 1 alpha subcomplex subunit 5 OS=Mus musculus GN=Ndufa5 PE=1 SV=3 - [NDUA5_MOUSE]	Q9CPP6	1.01218	0.952626	1.01475	1.07819
Cell division cycle protein 16 homolog OS=Mus musculus GN=Cdc16 PE=2 SV=1 - [CDC16_MOUSE]	Q8R349	1.00986	0.990842	1.05754	1.07784
Flavin reductase (NADPH) OS=Mus musculus GN=Blvrb PE=1 SV=3 - [BLVRB_MOUSE]|Flavin reductase (NADPH) OS=Mus musculus GN=Blvrb PE=2 SV=3 - [BLVRB_MOUSE]	Q923D2	0.89322	0.937769	1.13143	1.07768
Fructose-bisphosphate aldolase OS=Schistosoma mansoni PE=2 SV=1 - [ALF_SCHMA]	P53442	0.974795	0.975521	1.07837	1.07757
Uncharacterized protein KIAA0513 OS=Mus musculus GN=Kiaa0513 PE=1 SV=1 - [K0513_MOUSE]|Uncharacterized protein KIAA0513 OS=Mus musculus GN=Kiaa0513 PE=2 SV=1 - [K0513_MOUSE]	Q8R0A7	0.962511	0.908988	1.01764	1.07756
Nucleolar protein 3 OS=Mus musculus GN=Nol3 PE=1 SV=1 - [NOL3_MOUSE]	Q9D1X0	1.06217	1.10764	1.12321	1.0771
HIV Tat-specific factor 1 homolog OS=Mus musculus GN=Htatsf1 PE=1 SV=1 - [HTSF1_MOUSE]	Q8BGC0	1.10288	0.948399	0.926059	1.07691
Microtubule-associated proteins 1A/1B light chain 3B OS=Mus musculus GN=Map1lc3b PE=1 SV=3 - [MLP3B_MOUSE]	Q9CQV6	0.877867	0.938962	1.15183	1.07689
Core histone macro-H2A.1 OS=Mus musculus GN=H2afy PE=1 SV=3 - [H2AY_MOUSE]	Q9QZQ8	0.928448	0.904789	1.04916	1.07659
Histone H3.3C OS=Mus musculus GN=H3f3c PE=3 SV=3 - [H3C_MOUSE]	P02301	0.992127	1.20048	1.30165	1.07574
Coatomer subunit epsilon OS=Mus musculus GN=Cope PE=2 SV=3 - [COPE_MOUSE]	O89079	0.900219	0.84778	1.01273	1.07537
Proteasome subunit beta type-7 OS=Mus musculus GN=Psmb7 PE=1 SV=1 - [PSB7_MOUSE]	P70195	1.06906	1.07621	1.08235	1.07517
NudC domain-containing protein 3 OS=Mus musculus GN=Nudcd3 PE=1 SV=3 - [NUDC3_MOUSE]|NudC domain-containing protein 3 OS=Mus musculus GN=Nudcd3 PE=2 SV=3 - [NUDC3_MOUSE]	Q8R1N4	0.902463	0.942282	1.12238	1.07495
Purkinje cell protein 4-like protein 1 OS=Mus musculus GN=Pcp4l1 PE=1 SV=1 - [PC4L1_MOUSE]	Q6W8Q3	0.982144	0.995809	1.08974	1.07478
Teneurin-2 OS=Mus musculus GN=Tenm2 PE=1 SV=1 - [TEN2_MOUSE]	Q9WTS5	0.948683	0.883131	1.00029	1.07453
Heterochromatin protein 1-binding protein 3 OS=Mus musculus GN=Hp1bp3 PE=1 SV=1 - [HP1B3_MOUSE]	Q3TEA8	0.923426	0.874837	1.01794	1.07447
Hypoxanthine-guanine phosphoribosyltransferase OS=Mus musculus GN=Hprt1 PE=1 SV=3 - [HPRT_MOUSE]	P00493	0.929248	0.852465	0.985479	1.07424
Immunoglobulin superfamily member 21 OS=Mus musculus GN=Igsf21 PE=2 SV=1 - [IGS21_MOUSE]	Q7TNR6	0.920155	0.845324	0.986299	1.07361
ATP-dependent RNA helicase SUPV3L1, mitochondrial	Q80YD1	0.976871	0.915788	1.00643	1.07356
Elongation factor Tu, mitochondrial OS=Mus musculus GN=Tufm PE=1 SV=1 - [EFTU_MOUSE]	Q8BFR5	0.959026	0.94101	1.0532	1.07337
Trafficking protein particle complex subunit 12 OS=Mus musculus GN=Trappc12 PE=1 SV=2 - [TPC12_MOUSE]	Q8K2L8	1.25733	1.34012	1.14325	1.07262
NADH dehydrogenase [ubiquinone] flavoprotein 3, mitochondrial OS=Mus musculus GN=Ndufv3 PE=1 SV=1 - [NDUV3_MOUSE]|NADH dehydrogenase [ubiquinone] flavoprotein 3, mitochondrial OS=Mus musculus GN=Ndufv3 PE=2 SV=1 - [NDUV3_MOUSE]	Q8BK30	0.9425	0.835762	0.951133	1.07261
E3 ubiquitin-protein ligase RNF123	Q5XPI3	0.962967	0.88512	0.985892	1.0726
Protein NipSnap homolog 2 OS=Mus musculus GN=Gbas PE=1 SV=1 - [NIPS2_MOUSE]|Protein NipSnap homolog 2 OS=Mus musculus GN=Gbas PE=2 SV=1 - [NIPS2_MOUSE]	O55126	1.00133	0.958859	1.02706	1.07255
Protein FAM162A OS=Mus musculus GN=Fam162a PE=1 SV=1 - [F162A_MOUSE]|Protein FAM162A OS=Mus musculus GN=Fam162a PE=2 SV=1 - [F162A_MOUSE]	Q9D6U8	1.04527	1.0764	1.10372	1.0718
Alpha-actinin-2 OS=Mus musculus GN=Actn2 PE=1 SV=2 - [ACTN2_MOUSE]	Q9JI91	1.00378	1.04331	1.11388	1.07167
Heat shock protein 75 kDa, mitochondrial OS=Mus musculus GN=Trap1 PE=1 SV=1 - [TRAP1_MOUSE]	Q9CQN1	0.978786	0.906909	0.992918	1.07161
Neural cell adhesion molecule L1-like protein	P70232	1.028	0.976928	1.0181	1.07133
Phosphatidylinositol transfer protein alpha isoform OS=Mus musculus GN=Pitpna PE=1 SV=2 - [PIPNA_MOUSE]	P53810	1.00971	1.01238	1.07411	1.07128
Tyrosine--tRNA ligase, cytoplasmic OS=Mus musculus GN=Yars PE=1 SV=3 - [SYYC_MOUSE]|Tyrosine--tRNA ligase, cytoplasmic OS=Mus musculus GN=Yars PE=2 SV=3 - [SYYC_MOUSE]	Q91WQ3	0.985082	0.988473	1.07487	1.07118
Calcium-binding mitochondrial carrier protein SCaMC-2 OS=Mus musculus GN=Slc25a25 PE=1 SV=1 - [SCMC2_MOUSE]|Calcium-binding mitochondrial carrier protein SCaMC-2 OS=Mus musculus GN=Slc25a25 PE=2 SV=1 - [SCMC2_MOUSE]	A2ASZ8	1.01434	0.986395	1.04161	1.07112
Peptidyl-prolyl cis-trans isomerase FKBP3	Q62446	0.969667	0.996511	1.10075	1.07109
Haloacid dehalogenase-like hydrolase domain-containing protein 3 OS=Mus musculus GN=Hdhd3 PE=1 SV=1 - [HDHD3_MOUSE]	Q9CYW4	0.897033	0.841954	1.00524	1.071
Ran-specific GTPase-activating protein OS=Mus musculus GN=Ranbp1 PE=1 SV=2 - [RANG_MOUSE]	P34022	0.920687	0.907226	1.05518	1.07083
Electrogenic sodium bicarbonate cotransporter 1 OS=Mus musculus GN=Slc4a4 PE=1 SV=2 - [S4A4_MOUSE]	O88343	1.04939	1.00988	1.0301	1.0704
Nascent polypeptide-associated complex subunit alpha OS=Mus musculus GN=Naca PE=1 SV=1 - [NACA_MOUSE]	Q60817	1.05967	0.983916	0.993884	1.0704
Protein IMPACT OS=Mus musculus GN=Impact PE=1 SV=2 - [IMPCT_MOUSE]	O55091	0.910876	0.887299	1.04225	1.06994
Histidine triad nucleotide-binding protein 1 OS=Mus musculus GN=Hint1 PE=1 SV=3 - [HINT1_MOUSE]	P70349	1.06521	1.03473	1.03908	1.06969
Heat shock protein HSP 90-beta OS=Mus musculus GN=Hsp90ab1 PE=1 SV=3 - [HS90B_MOUSE]	P11499	0.998469	0.977933	1.04738	1.06938
Enoyl-CoA delta isomerase 1, mitochondrial OS=Mus musculus GN=Eci1 PE=1 SV=2 - [ECI1_MOUSE]	P42125	0.966252	0.896002	0.991628	1.06938
Signal recognition particle 54 kDa protein OS=Mus musculus GN=Srp54 PE=1 SV=2 - [SRP54_MOUSE]	P14576	0.964517	0.939451	1.04127	1.06905
Calponin-3 OS=Mus musculus GN=Cnn3 PE=1 SV=1 - [CNN3_MOUSE]	Q9DAW9	1.00527	1.09335	1.16268	1.06901
Electron transfer flavoprotein subunit alpha, mitochondrial OS=Mus musculus GN=Etfa PE=1 SV=2 - [ETFA_MOUSE]	Q99LC5	0.896967	0.905642	1.07871	1.06838
NADH dehydrogenase [ubiquinone] 1 beta subcomplex subunit 5, mitochondrial OS=Mus musculus GN=Ndufb5 PE=1 SV=1 - [NDUB5_MOUSE]	Q9CQH3	1.01749	0.940749	0.987372	1.06792
NFU1 iron-sulfur cluster scaffold homolog, mitochondrial OS=Mus musculus GN=Nfu1 PE=1 SV=2 - [NFU1_MOUSE]	Q9QZ23	0.99771	0.936095	1.00188	1.06783
DnaJ homolog subfamily C member 5 OS=Mus musculus GN=Dnajc5 PE=1 SV=1 - [DNJC5_MOUSE]	P60904	0.896138	0.857614	1.02187	1.06777
Nucleolin OS=Mus musculus GN=Ncl PE=1 SV=2 - [NUCL_MOUSE]	P09405	0.923754	0.90775	1.04906	1.06756
Nucleophosmin OS=Mus musculus GN=Npm1 PE=1 SV=1 - [NPM_MOUSE]	Q61937	0.942494	0.954784	1.08138	1.06746
cAMP-dependent protein kinase type II-alpha regulatory subunit OS=Mus musculus GN=Prkar2a PE=1 SV=2 - [KAP2_MOUSE]	P12367	1.04576	1.0662	1.08833	1.06746
Calbindin OS=Mus musculus GN=Calb1 PE=1 SV=2 - [CALB1_MOUSE]	P12658	0.920001	0.919655	1.06701	1.06741
Splicing factor U2AF 35 kDa subunit OS=Mus musculus GN=U2af1 PE=1 SV=4 - [U2AF1_MOUSE]	Q9D883	0.958897	0.975053	1.08532	1.06734
CDGSH iron-sulfur domain-containing protein 1 OS=Mus musculus GN=Cisd1 PE=1 SV=1 - [CISD1_MOUSE]	Q91WS0	1.00135	0.917553	0.977977	1.0673
NADH dehydrogenase [ubiquinone] 1 beta subcomplex subunit 10 OS=Mus musculus GN=Ndufb10 PE=1 SV=3 - [NDUBA_MOUSE]	Q9DCS9	0.945984	0.912391	1.0288	1.06668
Dedicator of cytokinesis protein 7	Q8R1A4	1.09037	1.0712	1.04749	1.06624
40S ribosomal protein S19 OS=Mus musculus GN=Rps19 PE=1 SV=3 - [RS19_MOUSE]	Q9CZX8	0.998423	1.01619	1.08492	1.06596
Amyloid beta A4 precursor protein-binding family B member 1 OS=Mus musculus GN=Apbb1 PE=1 SV=3 - [APBB1_MOUSE]	Q9QXJ1	0.925396	0.822412	0.946842	1.06541
RNA-binding protein FUS OS=Mus musculus GN=Fus PE=1 SV=1 - [FUS_MOUSE]|RNA-binding protein FUS OS=Mus musculus GN=Fus PE=2 SV=1 - [FUS_MOUSE]	P56959	1.00006	0.970252	1.03362	1.06537
Lupus La protein homolog OS=Mus musculus GN=Ssb PE=1 SV=1 - [LA_MOUSE]|Lupus La protein homolog OS=Mus musculus GN=Ssb PE=2 SV=1 - [LA_MOUSE]	P32067	0.924718	0.903581	1.04065	1.06499
LETM1 and EF-hand domain-containing protein 1, mitochondrial OS=Mus musculus GN=Letm1 PE=1 SV=1 - [LETM1_MOUSE]|LETM1 and EF-hand domain-containing protein 1, mitochondrial OS=Mus musculus GN=Letm1 PE=2 SV=1 - [LETM1_MOUSE]	Q9Z2I0	1.01589	0.97522	1.0223	1.06494
NADH dehydrogenase [ubiquinone] 1 alpha subcomplex subunit 12 OS=Mus musculus GN=Ndufa12 PE=1 SV=2 - [NDUAC_MOUSE]|NADH dehydrogenase [ubiquinone] 1 alpha subcomplex subunit 12 OS=Mus musculus GN=Ndufa12 PE=2 SV=2 - [NDUAC_MOUSE]	Q7TMF3	0.965572	0.9159	1.01009	1.06487
Cytochrome b-c1 complex subunit 8 OS=Mus musculus GN=Uqcrq PE=1 SV=3 - [QCR8_MOUSE]	Q9CQ69	0.993828	1.00673	1.07866	1.06483
Sodium/potassium-transporting ATPase subunit beta-2 OS=Mus musculus GN=Atp1b2 PE=1 SV=2 - [AT1B2_MOUSE]	P14231	1.03756	0.95127	0.976227	1.06478
Serine protease HTRA2, mitochondrial OS=Mus musculus GN=Htra2 PE=1 SV=2 - [HTRA2_MOUSE]	Q9JIY5	1.02326	1.056	1.09879	1.06473
T-complex protein 1 subunit zeta OS=Mus musculus GN=Cct6a PE=1 SV=3 - [TCPZ_MOUSE]	P80317	1.00386	1.0323	1.09486	1.06469
Obg-like ATPase 1 OS=Mus musculus GN=Ola1 PE=1 SV=1 - [OLA1_MOUSE]	Q9CZ30	0.974711	0.940806	1.02718	1.06419
Protein kinase C beta type OS=Mus musculus GN=Prkcb PE=1 SV=4 - [KPCB_MOUSE]	P68404	1.02452	1.01973	1.05856	1.06354
Protein spire homolog 1 OS=Mus musculus GN=Spire1 PE=1 SV=1 - [SPIR1_MOUSE]|Protein spire homolog 1 OS=Mus musculus GN=Spire1 PE=2 SV=1 - [SPIR1_MOUSE]	Q52KF3	0.989229	0.948294	1.01925	1.06325
Protein FAM177A1 OS=Mus musculus GN=Fam177a1 PE=2 SV=1 - [F177A_MOUSE]	Q8BR63	0.976442	0.943486	1.02732	1.06321
Serine beta-lactamase-like protein LACTB, mitochondrial OS=Mus musculus GN=Lactb PE=1 SV=1 - [LACTB_MOUSE]	Q9EP89	1.24027	1.18265	1.01376	1.06315
PDZ and LIM domain protein 5 OS=Mus musculus GN=Pdlim5 PE=1 SV=4 - [PDLI5_MOUSE]	Q8CI51	0.87541	0.834039	1.01282	1.06306
Mesencephalic astrocyte-derived neurotrophic factor OS=Mus musculus GN=Manf PE=1 SV=1 - [MANF_MOUSE]	Q9CXI5	0.975065	0.941694	1.02664	1.06302
Vacuolar protein sorting-associated protein 33B OS=Mus musculus GN=Vps33b PE=1 SV=1 - [VP33B_MOUSE]	P59016	0.978889	0.942386	1.02326	1.06289
60S ribosomal protein L7 OS=Mus musculus GN=Rpl7 PE=1 SV=2 - [RL7_MOUSE]|60S ribosomal protein L7 OS=Mus musculus GN=Rpl7 PE=2 SV=2 - [RL7_MOUSE]	P14148	0.997019	0.9653	1.02904	1.06285
Anamorsin OS=Mus musculus GN=Ciapin1 PE=1 SV=1 - [CPIN1_MOUSE]	Q8WTY4	0.951791	0.896432	1.00094	1.06275
SUMO-activating enzyme subunit 2 OS=Mus musculus GN=Uba2 PE=2 SV=1 - [SAE2_MOUSE]	Q9Z1F9	0.935466	0.921121	1.04639	1.06268
MKL/myocardin-like protein 2 OS=Mus musculus GN=Mkl2 PE=1 SV=1 - [MKL2_MOUSE]	P59759	1.07746	1.11305	1.09778	1.06268
Filamin-A OS=Mus musculus GN=Flna PE=1 SV=5 - [FLNA_MOUSE]	Q8BTM8	0.916284	0.986493	1.14405	1.06263
Acyl-coenzyme A thioesterase THEM4 OS=Mus musculus GN=Them4 PE=1 SV=1 - [THEM4_MOUSE]	Q3UUI3	0.982044	0.939641	1.01674	1.06262
ADP/ATP translocase 1 OS=Mus musculus GN=Slc25a4 PE=1 SV=4 - [ADT1_MOUSE]	P48962	1.07636	1.03031	1.01676	1.0622
Ubiquitin carboxyl-terminal hydrolase isozyme L1 OS=Mus musculus GN=Uchl1 PE=1 SV=1 - [UCHL1_MOUSE]	Q9R0P9	0.937279	0.939449	1.06461	1.06215
Putative hydrolase RBBP9 OS=Mus musculus GN=Rbbp9 PE=1 SV=2 - [RBBP9_MOUSE]	O88851	1.04915	1.0017	1.0141	1.06213
Calpain-1 catalytic subunit OS=Mus musculus GN=Capn1 PE=1 SV=1 - [CAN1_MOUSE]	O35350	1.01135	1.02201	1.07303	1.06184
Leucine carboxyl methyltransferase 1 OS=Rattus norvegicus GN=Lcmt1 PE=2 SV=1 - [LCMT1_RAT]	Q6P4Z6	1.12342	1.08909	1.02934	1.06178
Charged multivesicular body protein 5 OS=Mus musculus GN=Chmp5 PE=1 SV=1 - [CHMP5_MOUSE]|Charged multivesicular body protein 5 OS=Mus musculus GN=Chmp5 PE=2 SV=1 - [CHMP5_MOUSE]	Q9D7S9	0.875576	0.917047	1.11196	1.06167
Cytochrome b-c1 complex subunit 9 OS=Mus musculus GN=Uqcr10 PE=1 SV=1 - [QCR9_MOUSE]	Q8R1I1	0.986845	0.914792	0.983404	1.06086
Programmed cell death protein 5 OS=Mus musculus GN=Pdcd5 PE=1 SV=3 - [PDCD5_MOUSE]	P56812	0.980929	1.04297	1.12778	1.06069
ProSAAS OS=Mus musculus GN=Pcsk1n PE=1 SV=2 - [PCSK1_MOUSE]	Q9QXV0	0.978283	0.929831	1.00806	1.06059
Programmed cell death protein 6 OS=Mus musculus GN=Pdcd6 PE=1 SV=2 - [PDCD6_MOUSE]	P12815	0.838224	0.926971	1.17288	1.06059
OX-2 membrane glycoprotein OS=Mus musculus GN=Cd200 PE=1 SV=1 - [OX2G_MOUSE]	O54901	0.914922	0.875399	1.01475	1.06056
Endophilin-A2 OS=Mus musculus GN=Sh3gl1 PE=1 SV=1 - [SH3G1_MOUSE]	Q62419	0.986135	0.924643	0.994296	1.06042
Excitatory amino acid transporter 1 OS=Mus musculus GN=Slc1a3 PE=1 SV=2 - [EAA1_MOUSE]	P56564	1.00409	0.958254	1.01189	1.0603
Microtubule-associated protein RP/EB family member 3 OS=Mus musculus GN=Mapre3 PE=1 SV=1 - [MARE3_MOUSE]	Q6PER3	1.01844	1.00654	1.04789	1.06028
Dynamin-like 120 kDa protein, mitochondrial OS=Mus musculus GN=Opa1 PE=1 SV=1 - [OPA1_MOUSE]	P58281	1.00528	0.946063	0.997593	1.06003
Methionine aminopeptidase 2 OS=Mus musculus GN=Metap2 PE=1 SV=1 - [MAP2_MOUSE]	O08663	0.891597	1.00327	1.19263	1.05988
Membrane-associated progesterone receptor component 1 OS=Mus musculus GN=Pgrmc1 PE=1 SV=4 - [PGRC1_MOUSE]	O55022	0.954352	0.956104	1.06171	1.05976
WD repeat-containing protein 48 OS=Mus musculus GN=Wdr48 PE=1 SV=1 - [WDR48_MOUSE]	Q8BH57	1.05578	0.944659	0.948199	1.05974
Proline synthase co-transcribed bacterial homolog protein OS=Mus musculus GN=Prosc PE=1 SV=1 - [PROSC_MOUSE]	Q9Z2Y8	0.951951	0.931471	1.03681	1.0596
Uroporphyrinogen-III synthase OS=Mus musculus GN=Uros PE=2 SV=1 - [HEM4_MOUSE]	P51163	0.941378	0.99152	1.11589	1.05946
Neuropilin-2	O35375	1.17548	1.21352	1.09373	1.05945
Protein NDRG4 OS=Mus musculus GN=Ndrg4 PE=1 SV=1 - [NDRG4_MOUSE]	Q8BTG7	0.980779	1.00259	1.0829	1.05934
Synembryn-A OS=Mus musculus GN=Ric8a PE=1 SV=2 - [RIC8A_MOUSE]	Q3TIR3	0.983794	0.959111	1.03265	1.05922
28S ribosomal protein S36, mitochondrial OS=Mus musculus GN=Mrps36 PE=1 SV=1 - [RT36_MOUSE]|28S ribosomal protein S36, mitochondrial OS=Mus musculus GN=Mrps36 PE=2 SV=1 - [RT36_MOUSE]	Q9CQX8	0.997571	0.981347	1.04186	1.05909
Peroxiredoxin-4 OS=Mus musculus GN=Prdx4 PE=1 SV=1 - [PRDX4_MOUSE]	O08807	0.966399	0.987504	1.08212	1.059
A-kinase anchor protein 5 OS=Mus musculus GN=Akap5 PE=1 SV=2 - [AKAP5_MOUSE]	D3YVF0	0.905514	0.826897	0.966872	1.0588
Small glutamine-rich tetratricopeptide repeat-containing protein beta OS=Mus musculus GN=Sgtb PE=2 SV=1 - [SGTB_MOUSE]	Q8VD33	0.986156	0.900916	0.967179	1.05869
Purine-rich element-binding protein gamma OS=Mus musculus GN=Purg PE=2 SV=1 - [PURG_MOUSE]	Q8R4E6	1.02946	0.988351	1.01626	1.05853
Cell cycle control protein 50A OS=Mus musculus GN=Tmem30a PE=1 SV=1 - [CC50A_MOUSE]	Q8VEK0	1.06016	1.00198	1.00033	1.05841
Calpain small subunit 1 OS=Mus musculus GN=Capns1 PE=1 SV=1 - [CPNS1_MOUSE]|Calpain small subunit 1 OS=Mus musculus GN=Capns1 PE=2 SV=1 - [CPNS1_MOUSE]	O88456	1.01045	0.992624	1.03939	1.05805
General transcription factor II-I OS=Mus musculus GN=Gtf2i PE=1 SV=3 - [GTF2I_MOUSE]	Q9ESZ8	1.01822	0.954224	0.991545	1.05804
Cytochrome c, somatic OS=Mus musculus GN=Cycs PE=1 SV=2 - [CYC_MOUSE]	P62897	1.01864	1.06444	1.10555	1.05799
NADH dehydrogenase [ubiquinone] flavoprotein 1, mitochondrial OS=Mus musculus GN=Ndufv1 PE=1 SV=1 - [NDUV1_MOUSE]	Q91YT0	0.963146	0.93894	1.03131	1.0579
Bifunctional coenzyme A synthase OS=Mus musculus GN=Coasy PE=1 SV=2 - [COASY_MOUSE]	Q9DBL7	0.965729	0.895357	0.980734	1.05782
WW domain-binding protein 2 OS=Mus musculus GN=Wbp2 PE=1 SV=1 - [WBP2_MOUSE]	P97765	0.998974	1.0574	1.11956	1.0577
Protein-L-isoaspartate(D-aspartate) O-methyltransferase OS=Mus musculus GN=Pcmt1 PE=1 SV=3 - [PIMT_MOUSE]	P23506	0.948208	0.963858	1.07508	1.05762
UTP--glucose-1-phosphate uridylyltransferase OS=Mus musculus GN=Ugp2 PE=1 SV=3 - [UGPA_MOUSE]|UTP--glucose-1-phosphate uridylyltransferase OS=Mus musculus GN=Ugp2 PE=2 SV=3 - [UGPA_MOUSE]	Q91ZJ5	1.00114	0.981671	1.03687	1.05744
Transcription elongation factor B polypeptide 2 OS=Mus musculus GN=Tceb2 PE=1 SV=1 - [ELOB_MOUSE]	P62869	1.07022	1.06077	1.04809	1.05743
Vacuolar protein-sorting-associated protein 36	Q91XD6	0.844423	0.824097	1.03187	1.05732
Phytanoyl-CoA hydroxylase-interacting protein-like OS=Mus musculus GN=Phyhipl PE=1 SV=1 - [PHIPL_MOUSE]|Phytanoyl-CoA hydroxylase-interacting protein-like OS=Mus musculus GN=Phyhipl PE=2 SV=1 - [PHIPL_MOUSE]	Q8BGT8	0.973422	0.96779	1.05115	1.05727
Probable ATP-dependent RNA helicase DDX46	Q569Z5	1.04662	0.962308	0.97206	1.05723
Lamin-B1 OS=Mus musculus GN=Lmnb1 PE=1 SV=3 - [LMNB1_MOUSE]	P14733	0.954822	0.90787	1.00516	1.05714
Serine/threonine-protein kinase 24 OS=Mus musculus GN=Stk24 PE=1 SV=1 - [STK24_MOUSE]	Q99KH8	0.96785	0.927431	1.01281	1.05695
Ras-related protein Rab-11B OS=Mus musculus GN=Rab11b PE=1 SV=3 - [RB11B_MOUSE]	P46638	1.09032	1.02689	0.995395	1.05688
Protein canopy homolog 2 OS=Mus musculus GN=Cnpy2 PE=1 SV=1 - [CNPY2_MOUSE]	Q9QXT0	0.967776	0.969292	1.05833	1.05668
Ciliary neurotrophic factor receptor subunit alpha OS=Mus musculus GN=Cntfr PE=1 SV=2 - [CNTFR_MOUSE]	O88507	0.981708	0.94837	1.02067	1.05655
Polyribonucleotide nucleotidyltransferase 1, mitochondrial OS=Mus musculus GN=Pnpt1 PE=1 SV=1 - [PNPT1_MOUSE]	Q8K1R3	1.06233	1.09004	1.0841	1.05654
Elongation factor 1-gamma OS=Mus musculus GN=Eef1g PE=1 SV=3 - [EF1G_MOUSE]	Q9D8N0	0.999006	0.99777	1.0552	1.05651
Adenosylhomocysteinase OS=Mus musculus GN=Ahcy PE=1 SV=3 - [SAHH_MOUSE]	P50247	1.04694	1.12677	1.13684	1.0563
Thyroid hormone receptor-associated protein 3 OS=Mus musculus GN=Thrap3 PE=1 SV=1 - [TR150_MOUSE]	Q569Z6	0.910277	0.934244	1.08411	1.0563
Eukaryotic translation initiation factor 4E OS=Mus musculus GN=Eif4e PE=1 SV=1 - [IF4E_MOUSE]	P63073	1.07119	1.0685	1.05345	1.05611
Estradiol 17-beta-dehydrogenase 12 OS=Mus musculus GN=Hsd17b12 PE=2 SV=1 - [DHB12_MOUSE]	O70503	0.995962	1.07347	1.13822	1.05603
Prostaglandin E synthase 3 OS=Mus musculus GN=Ptges3 PE=1 SV=1 - [TEBP_MOUSE]	Q9R0Q7	0.9692	1.10978	1.2092	1.05602
Tubulin polymerization-promoting protein family member 3 OS=Mus musculus GN=Tppp3 PE=1 SV=1 - [TPPP3_MOUSE]	Q9CRB6	0.926255	0.979168	1.11624	1.05592
Transaldolase OS=Mus musculus GN=Taldo1 PE=1 SV=2 - [TALDO_MOUSE]	Q93092	1.02835	1.04231	1.07018	1.05585
FACT complex subunit SSRP1 OS=Mus musculus GN=Ssrp1 PE=1 SV=2 - [SSRP1_MOUSE]	Q08943	0.942124	0.931927	1.0444	1.05582
Serine/threonine-protein phosphatase 6 catalytic subunit OS=Mus musculus GN=Ppp6c PE=1 SV=1 - [PPP6_MOUSE]|Serine/threonine-protein phosphatase 6 catalytic subunit OS=Mus musculus GN=Ppp6c PE=2 SV=1 - [PPP6_MOUSE]	Q9CQR6	0.96601	0.960255	1.0493	1.05559
Casein kinase I isoform delta OS=Mus musculus GN=Csnk1d PE=1 SV=2 - [KC1D_MOUSE]	Q9DC28	1.05282	0.887163	0.889364	1.05543
Phosphatidylglycerophosphatase and protein-tyrosine phosphatase 1 OS=Mus musculus GN=Ptpmt1 PE=1 SV=1 - [PTPM1_MOUSE]	Q66GT5	1.01452	0.961721	1.00042	1.05534
Lipoamide acyltransferase component of branched-chain alpha-keto acid dehydrogenase complex, mitochondrial OS=Mus musculus GN=Dbt PE=1 SV=2 - [ODB2_MOUSE]	P53395	0.934807	0.923494	1.04256	1.05533
NADH dehydrogenase [ubiquinone] flavoprotein 2, mitochondrial OS=Mus musculus GN=Ndufv2 PE=1 SV=2 - [NDUV2_MOUSE]	Q9D6J6	0.958486	0.91454	1.00692	1.0553
LIM and SH3 domain protein 1 OS=Mus musculus GN=Lasp1 PE=1 SV=1 - [LASP1_MOUSE]	Q61792	1.03775	0.966055	0.982313	1.05521
Lambda-crystallin homolog OS=Mus musculus GN=Cryl1 PE=1 SV=3 - [CRYL1_MOUSE]|Lambda-crystallin homolog OS=Mus musculus GN=Cryl1 PE=2 SV=3 - [CRYL1_MOUSE]	Q99KP3	0.969201	0.938008	1.02125	1.05521
Methyl-CpG-binding protein 2 OS=Mus musculus GN=Mecp2 PE=1 SV=1 - [MECP2_MOUSE]	Q9Z2D6	0.986165	0.953513	1.0202	1.05514
Methylmalonate-semialdehyde dehydrogenase [acylating], mitochondrial OS=Mus musculus GN=Aldh6a1 PE=1 SV=1 - [MMSA_MOUSE]	Q9EQ20	0.973637	0.963705	1.04433	1.0551
Neurolysin, mitochondrial OS=Mus musculus GN=Nln PE=2 SV=1 - [NEUL_MOUSE]	Q91YP2	1.02541	0.980507	1.00886	1.05506
Ankyrin-1 OS=Mus musculus GN=Ank1 PE=1 SV=2 - [ANK1_MOUSE]	Q02357	0.942651	0.904776	1.01256	1.05494
Serine/threonine-protein kinase PAK 3 OS=Mus musculus GN=Pak3 PE=1 SV=2 - [PAK3_MOUSE]	Q61036	0.99163	1.00343	1.0669	1.05435
CB1 cannabinoid receptor-interacting protein 1 OS=Mus musculus GN=Cnrip1 PE=1 SV=1 - [CNRP1_MOUSE]	Q5M8N0	0.952721	0.931862	1.03123	1.05431
Clathrin light chain B OS=Mus musculus GN=Cltb PE=1 SV=1 - [CLCB_MOUSE]|Clathrin light chain B OS=Mus musculus GN=Cltb PE=2 SV=1 - [CLCB_MOUSE]	Q6IRU5	1.07462	0.981337	0.96277	1.05428
Alpha-2-macroglobulin receptor-associated protein OS=Mus musculus GN=Lrpap1 PE=1 SV=1 - [AMRP_MOUSE]	P55302	1.00026	0.991894	1.04526	1.05407
Dynactin subunit 2 OS=Mus musculus GN=Dctn2 PE=1 SV=3 - [DCTN2_MOUSE]	Q99KJ8	0.993042	0.950501	1.00888	1.05404
cGMP-dependent 3',5'-cyclic phosphodiesterase OS=Mus musculus GN=Pde2a PE=1 SV=3 - [PDE2A_MOUSE]	Q922S4	1.06975	1.00939	0.994479	1.05395
Fumarate hydratase, mitochondrial OS=Mus musculus GN=Fh PE=1 SV=3 - [FUMH_MOUSE]	P97807	0.925391	0.931336	1.06033	1.05356
EF-hand domain-containing protein D2 OS=Mus musculus GN=Efhd2 PE=1 SV=1 - [EFHD2_MOUSE]	Q9D8Y0	0.916995	0.932923	1.07142	1.05313
Aquaporin-4 OS=Mus musculus GN=Aqp4 PE=1 SV=2 - [AQP4_MOUSE]|Aquaporin-4 OS=Mus musculus GN=Aqp4 PE=2 SV=2 - [AQP4_MOUSE]	P55088	1.11296	1.2152	1.14972	1.05298
Cofilin-2 OS=Mus musculus GN=Cfl2 PE=1 SV=1 - [COF2_MOUSE]	P45591	0.928018	0.895786	1.0163	1.05287
rabaptin, RAB GTPase binding effector protein 1(Rabep1)	O35551	0.981185	0.881819	0.946037	1.05264
T-complex protein 1 subunit epsilon OS=Mus musculus GN=Cct5 PE=1 SV=1 - [TCPE_MOUSE]	P80316	0.940422	0.974537	1.09077	1.05258
Tumor protein D52 OS=Mus musculus GN=Tpd52 PE=1 SV=2 - [TPD52_MOUSE]	Q62393	0.843703	0.901853	1.12502	1.05248
Acyl-protein thioesterase 1 OS=Mus musculus GN=Lypla1 PE=1 SV=1 - [LYPA1_MOUSE]	P97823	0.921692	0.916498	1.04619	1.05212
Charged multivesicular body protein 4b OS=Mus musculus GN=Chmp4b PE=1 SV=2 - [CHM4B_MOUSE]|Charged multivesicular body protein 4b OS=Mus musculus GN=Chmp4b PE=2 SV=2 - [CHM4B_MOUSE]	Q9D8B3	0.956339	0.937299	1.03114	1.05208
Dual specificity mitogen-activated protein kinase kinase 4 OS=Mus musculus GN=Map2k4 PE=1 SV=2 - [MP2K4_MOUSE]	P47809	0.986447	0.952752	1.01614	1.05207
Nucleolar protein 56 OS=Mus musculus GN=Nop56 PE=1 SV=2 - [NOP56_MOUSE]	Q9D6Z1	0.983527	0.958067	1.02477	1.052
Vesicle-associated membrane protein-associated protein B OS=Mus musculus GN=Vapb PE=1 SV=3 - [VAPB_MOUSE]|Vesicle-associated membrane protein-associated protein B OS=Mus musculus GN=Vapb PE=2 SV=3 - [VAPB_MOUSE]	Q9QY76	1.03878	1.05618	1.06961	1.05197
enoyl-Coenzyme A delta isomerase 2(Eci2)	Q9WUR2	0.956847	0.927712	1.0198	1.05182
Neural cell adhesion molecule L1 OS=Mus musculus GN=L1cam PE=1 SV=1 - [L1CAM_MOUSE]	P11627	0.974289	0.887977	0.958565	1.05174
Glutamate dehydrogenase 1, mitochondrial OS=Mus musculus GN=Glud1 PE=1 SV=1 - [DHE3_MOUSE]	P26443	0.974779	0.953918	1.02909	1.05159
Metaxin-2 OS=Mus musculus GN=Mtx2 PE=1 SV=1 - [MTX2_MOUSE]	O88441	0.979585	0.875103	0.939342	1.05149
RNA-binding protein 39 OS=Mus musculus GN=Rbm39 PE=1 SV=2 - [RBM39_MOUSE]	Q8VH51	0.937235	0.89431	1.00329	1.05145
PH and SEC7 domain-containing protein 3 OS=Mus musculus GN=Psd3 PE=1 SV=2 - [PSD3_MOUSE]	Q2PFD7	0.972857	0.963741	1.04159	1.05144
A-kinase anchor protein 2 OS=Mus musculus GN=Akap2 PE=1 SV=3 - [AKAP2_MOUSE]	O54931	1.02987	0.990373	1.01107	1.05139
Hydroxysteroid dehydrogenase-like protein 2 OS=Mus musculus GN=Hsdl2 PE=1 SV=1 - [HSDL2_MOUSE]	Q2TPA8	0.909719	0.912953	1.05509	1.05135
Aldose reductase OS=Mus musculus GN=Akr1b1 PE=1 SV=3 - [ALDR_MOUSE]	P45376	1.01691	1.02068	1.05524	1.05134
Dihydroorotate dehydrogenase (quinone), mitochondrial OS=Mus musculus GN=Dhodh PE=1 SV=2 - [PYRD_MOUSE]|Dihydroorotate dehydrogenase (quinone), mitochondrial OS=Mus musculus GN=Dhodh PE=2 SV=2 - [PYRD_MOUSE]	O35435	0.973108	0.970837	1.04887	1.05132
Vacuolar protein sorting-associated protein VTA1 homolog OS=Mus musculus GN=Vta1 PE=1 SV=1 - [VTA1_MOUSE]	Q9CR26	1.2472	1.23235	1.03879	1.05131
Tropomyosin alpha-1 chain OS=Mus musculus GN=Tpm1 PE=1 SV=1 - [TPM1_MOUSE]	P58771	1.0201	1.04034	1.07207	1.05122
Carbonyl reductase [NADPH] 1 OS=Mus musculus GN=Cbr1 PE=1 SV=3 - [CBR1_MOUSE]|Carbonyl reductase [NADPH] 1 OS=Homo sapiens GN=CBR1 PE=1 SV=3 - [CBR1_HUMAN]	P48758	0.961	0.920804	1.00707	1.05103
PEX5-related protein OS=Mus musculus GN=Pex5l PE=1 SV=2 - [PEX5R_MOUSE]	Q8C437	0.95591	0.899612	0.989107	1.05101
tenascin C(Tnc)	Q80YX1	1.05048	1.00982	1.01031	1.05099
Neogenin OS=Mus musculus GN=Neo1 PE=1 SV=1 - [NEO1_MOUSE]	P97798	0.904546	1.01316	1.17712	1.05093
Phosphoserine phosphatase OS=Mus musculus GN=Psph PE=1 SV=1 - [SERB_MOUSE]	Q99LS3	1.00413	0.974447	1.01977	1.05083
small ArfGAP 1(SMAP1)	Q8IYB5	0.94003	0.900687	1.0068	1.05078
Secretogranin-2 OS=Mus musculus GN=Scg2 PE=1 SV=1 - [SCG2_MOUSE]	Q03517	0.95415	0.89254	0.982865	1.05071
PI-PLC X domain-containing protein 3 OS=Mus musculus GN=Plcxd3 PE=1 SV=1 - [PLCX3_MOUSE]|PI-PLC X domain-containing protein 3 OS=Mus musculus GN=Plcxd3 PE=2 SV=1 - [PLCX3_MOUSE]	Q8BLJ3	0.868412	0.906925	1.09718	1.05059
78 kDa glucose-regulated protein OS=Mus musculus GN=Hspa5 PE=1 SV=3 - [GRP78_MOUSE]|78 kDa glucose-regulated protein homolog OS=Pichia angusta GN=BiP PE=3 SV=1 - [GRP78_PICAN]	P20029	0.95737	0.970263	1.06467	1.05052
Proteasome subunit beta type-3 OS=Mus musculus GN=Psmb3 PE=1 SV=1 - [PSB3_MOUSE]	Q9R1P1	1.0815	1.04453	1.01452	1.05042
LysM and putative peptidoglycan-binding domain-containing protein 2 OS=Mus musculus GN=Lysmd2 PE=2 SV=2 - [LYSM2_MOUSE]	Q9D7V2	0.941075	0.893768	0.997319	1.05011
ubiquitin-fold modifier conjugating enzyme 1(Ufc1)	Q9CR09	1.09539	1.16389	1.11572	1.05006
Calcium/calmodulin-dependent 3',5'-cyclic nucleotide phosphodiesterase 1A OS=Mus musculus GN=Pde1a PE=1 SV=2 - [PDE1A_MOUSE]|Calcium/calmodulin-dependent 3',5'-cyclic nucleotide phosphodiesterase 1A OS=Mus musculus GN=Pde1a PE=2 SV=2 - [PDE1A_MOUSE]	Q61481	0.952816	0.909885	1.00262	1.04993
Type I inositol 3,4-bisphosphate 4-phosphatase OS=Mus musculus GN=Inpp4a PE=1 SV=1 - [INP4A_MOUSE]|Type I inositol 3,4-bisphosphate 4-phosphatase OS=Mus musculus GN=Inpp4a PE=2 SV=1 - [INP4A_MOUSE]	Q9EPW0	0.964907	0.91068	0.990715	1.04971
TIP41-like protein OS=Mus musculus GN=Tiprl PE=2 SV=1 - [TIPRL_MOUSE]	Q8BH58	1.00646	0.964203	1.00561	1.04969
[Protein ADP-ribosylarginine] hydrolase OS=Mus musculus GN=Adprh PE=2 SV=1 - [ADPRH_MOUSE]	P54923	0.950634	0.916217	1.01156	1.04956
5'-AMP-activated protein kinase subunit gamma-1 OS=Mus musculus GN=Prkag1 PE=1 SV=2 - [AAKG1_MOUSE]	O54950	1.03054	0.915211	0.932076	1.04953
Ran GTPase-activating protein 1 OS=Mus musculus GN=Rangap1 PE=1 SV=2 - [RAGP1_MOUSE]	P46061	0.997202	0.953437	1.00335	1.04941
Cytoplasmic dynein 1 light intermediate chain 1 OS=Mus musculus GN=Dync1li1 PE=1 SV=1 - [DC1L1_MOUSE]	Q8R1Q8	0.961352	0.941347	1.02746	1.04929
solute carrier family 25 (mitochondrial carnitine/acylcarnitine translocase), member 20(Slc25a20)	Q9Z2Z6	0.943523	1.06547	1.18482	1.04922
Mitofusin-2 OS=Mus musculus GN=Mfn2 PE=1 SV=3 - [MFN2_MOUSE]	Q80U63	0.879088	0.881014	1.05148	1.04918
Early endosome antigen 1 OS=Mus musculus GN=Eea1 PE=1 SV=2 - [EEA1_MOUSE]	Q8BL66	0.942273	0.932265	1.0375	1.04864
Cleavage and polyadenylation specificity factor subunit 5 OS=Mus musculus GN=Nudt21 PE=1 SV=1 - [CPSF5_MOUSE]|Cleavage and polyadenylation specificity factor subunit 5 OS=Mus musculus GN=Nudt21 PE=2 SV=1 - [CPSF5_MOUSE]	Q9CQF3	0.940659	0.914227	1.0191	1.04856
Endoplasmic reticulum resident protein 29 OS=Mus musculus GN=Erp29 PE=1 SV=2 - [ERP29_MOUSE]	P57759	0.911838	0.903744	1.0391	1.04841
Sodium- and chloride-dependent GABA transporter 1 OS=Mus musculus GN=Slc6a1 PE=1 SV=2 - [SC6A1_MOUSE]	P31648	0.901103	0.902512	1.05003	1.04839
39S ribosomal protein L12, mitochondrial OS=Mus musculus GN=Mrpl12 PE=1 SV=2 - [RM12_MOUSE]	Q9DB15	0.868909	0.877654	1.05868	1.04813
Transketolase OS=Mus musculus GN=Tkt PE=1 SV=1 - [TKT_MOUSE]	P40142	0.96804	0.987952	1.06946	1.0479
Retinal dehydrogenase 1 OS=Mus musculus GN=Aldh1a1 PE=1 SV=5 - [AL1A1_MOUSE]	P24549	0.964609	0.956158	1.0387	1.04788
ATP synthase subunit s, mitochondrial OS=Mus musculus GN=Atp5s PE=1 SV=1 - [ATP5S_MOUSE]	Q9CRA7	0.99989	0.96343	1.00964	1.04785
Ubiquitin carboxyl-terminal hydrolase 47 OS=Mus musculus GN=Usp47 PE=1 SV=2 - [UBP47_MOUSE]	Q8BY87	0.98785	0.932965	0.98955	1.04776
Dihydropyrimidinase-related protein 5 OS=Mus musculus GN=Dpysl5 PE=1 SV=1 - [DPYL5_MOUSE]	Q9EQF6	0.932502	0.948181	1.0653	1.04769
Dual specificity mitogen-activated protein kinase kinase 1 OS=Mus musculus GN=Map2k1 PE=1 SV=2 - [MP2K1_MOUSE]	P31938	0.999838	0.964741	1.01074	1.04751
Nucleobindin-1 OS=Mus musculus GN=Nucb1 PE=1 SV=2 - [NUCB1_MOUSE]	Q02819	0.932899	0.941509	1.05716	1.0475
RALBP1 associated Eps domain containing protein 2(Reps2)	Q80XA6	0.986539	0.937649	0.995516	1.04742
Elongation factor 1-alpha 2 OS=Mus musculus GN=Eef1a2 PE=1 SV=1 - [EF1A2_MOUSE]	P62631	0.855479	0.880218	1.07756	1.04728
Phosphoglucomutase-1 OS=Mus musculus GN=Pgm1 PE=1 SV=4 - [PGM1_MOUSE]	Q9D0F9	1.00846	1.02951	1.069	1.04715
Stress-induced-phosphoprotein 1 OS=Mus musculus GN=Stip1 PE=1 SV=1 - [STIP1_MOUSE]	Q60864	0.998598	1.02175	1.0714	1.04712
Alpha-tocopherol transfer protein-like OS=Mus musculus GN=Ttpal PE=1 SV=3 - [TTPAL_MOUSE]|Alpha-tocopherol transfer protein-like OS=Mus musculus GN=Ttpal PE=2 SV=3 - [TTPAL_MOUSE]	Q9D3D0	0.948315	0.914129	1.009	1.04674
Sorting nexin-6 OS=Mus musculus GN=Snx6 PE=1 SV=2 - [SNX6_MOUSE]	Q6P8X1	0.970638	0.966934	1.04266	1.04666
Glutathione S-transferase A4 OS=Mus musculus GN=Gsta4 PE=1 SV=3 - [GSTA4_MOUSE]	P24472	0.933982	0.940068	1.05341	1.04659
DnaJ homolog subfamily C member 8 OS=Mus musculus GN=Dnajc8 PE=2 SV=2 - [DNJC8_MOUSE]	Q6NZB0	0.792866	0.84737	1.11853	1.04658
Dihydropyrimidinase-related protein 3 OS=Mus musculus GN=Dpysl3 PE=1 SV=1 - [DPYL3_MOUSE]	Q62188	1.04714	1.04338	1.04282	1.04658
Kinesin light chain 1 OS=Mus musculus GN=Klc1 PE=1 SV=3 - [KLC1_MOUSE]	O88447	0.954236	0.916313	1.00494	1.04653
Serine/threonine-protein kinase LMTK1 OS=Mus musculus GN=Aatk PE=1 SV=1 - [LMTK1_MOUSE]	Q80YE4	1.07738	0.993626	0.965136	1.04649
Cofilin-1 OS=Mus musculus GN=Cfl1 PE=1 SV=3 - [COF1_MOUSE]	P18760	1.02377	1.02433	1.04704	1.04647
Thymosin beta-4 OS=Mus musculus GN=Tmsb4x PE=1 SV=1 - [TYB4_MOUSE]	P20065	1.02056	1.00644	1.0319	1.04638
Annexin A6 OS=Mus musculus GN=Anxa6 PE=1 SV=3 - [ANXA6_MOUSE]	P14824	0.964638	0.967294	1.04921	1.04633
cAMP-dependent protein kinase catalytic subunit alpha OS=Mus musculus GN=Prkaca PE=1 SV=3 - [KAPCA_MOUSE]	P05132	0.899835	0.895737	1.04145	1.04622
NEDD8 OS=Mus musculus GN=Nedd8 PE=1 SV=2 - [NEDD8_MOUSE]	P29595	0.971813	0.866978	0.93323	1.04608
EH domain-containing protein 3 OS=Mus musculus GN=Ehd3 PE=1 SV=2 - [EHD3_MOUSE]|EH domain-containing protein 3 OS=Homo sapiens GN=EHD3 PE=1 SV=2 - [EHD3_HUMAN]	Q9QXY6	0.922171	0.880976	0.999279	1.04601
60S ribosomal protein L5 OS=Mus musculus GN=Rpl5 PE=1 SV=3 - [RL5_MOUSE]	P47962	0.976415	1.01116	1.08314	1.04591
Palmitoyl-protein thioesterase 1 OS=Mus musculus GN=Ppt1 PE=1 SV=2 - [PPT1_MOUSE]|Palmitoyl-protein thioesterase 1 OS=Mus musculus GN=Ppt1 PE=2 SV=2 - [PPT1_MOUSE]	O88531	0.973409	0.939175	1.00909	1.04587
Dynamin-3 OS=Mus musculus GN=Dnm3 PE=1 SV=1 - [DYN3_MOUSE]|Dynamin-3 OS=Homo sapiens GN=DNM3 PE=1 SV=4 - [DYN3_HUMAN]	Q8BZ98	1.00546	0.976047	1.01517	1.04576
Isovaleryl-CoA dehydrogenase, mitochondrial OS=Mus musculus GN=Ivd PE=1 SV=1 - [IVD_MOUSE]	Q9JHI5	0.987074	0.939765	0.995454	1.04557
60S ribosomal protein L18 OS=Mus musculus GN=Rpl18 PE=1 SV=3 - [RL18_MOUSE]|60S ribosomal protein L18 OS=Mus musculus GN=Rpl18 PE=2 SV=3 - [RL18_MOUSE]	P35980	0.971348	0.96135	1.03473	1.0455
AP-1 complex subunit beta-1 OS=Mus musculus GN=Ap1b1 PE=1 SV=2 - [AP1B1_MOUSE]	O35643	0.910877	0.907998	1.04189	1.04519
Vesicle-associated membrane protein 7 OS=Mus musculus GN=Vamp7 PE=1 SV=1 - [VAMP7_MOUSE]	P70280	0.951973	1.02351	1.12361	1.04507
Prostaglandin-H2 D-isomerase OS=Mus musculus GN=Ptgds PE=1 SV=1 - [PTGDS_MOUSE]	O09114	0.927753	0.877141	0.987981	1.04499
Splicing factor, proline- and glutamine-rich OS=Mus musculus GN=Sfpq PE=1 SV=1 - [SFPQ_MOUSE]	Q8VIJ6	0.990844	0.994125	1.04836	1.0449
Neurosecretory protein VGF OS=Rattus norvegicus GN=Vgf PE=1 SV=3 - [VGF_RAT]	P20156	0.940995	0.9354	1.03864	1.04485
Major prion protein OS=Mus musculus GN=Prnp PE=1 SV=2 - [PRIO_MOUSE]	P04925	1.03417	1.01561	1.0261	1.04485
MAGUK p55 subfamily member 6 OS=Mus musculus GN=Mpp6 PE=1 SV=1 - [MPP6_MOUSE]	Q9JLB0	0.94505	0.894272	0.988699	1.04484
6-pyruvoyl tetrahydrobiopterin synthase OS=Mus musculus GN=Pts PE=2 SV=2 - [PTPS_MOUSE]	Q9R1Z7	1.09724	1.19643	1.13923	1.04478
Ferrochelatase, mitochondrial OS=Mus musculus GN=Fech PE=1 SV=2 - [HEMH_MOUSE]	P22315	0.96512	0.988133	1.06964	1.04473
ADP-ribosylation factor-like protein 8A OS=Mus musculus GN=Arl8a PE=1 SV=1 - [ARL8A_MOUSE]|ADP-ribosylation factor-like protein 8A OS=Mus musculus GN=Arl8a PE=2 SV=1 - [ARL8A_MOUSE]	Q8VEH3	1.04385	1.04115	1.04195	1.04465
Glutaminase kidney isoform, mitochondrial OS=Mus musculus GN=Gls PE=1 SV=1 - [GLSK_MOUSE]	D3Z7P3	0.965638	0.945277	1.0226	1.04463
cAMP-dependent protein kinase type I-alpha regulatory subunit OS=Mus musculus GN=Prkar1a PE=1 SV=3 - [KAP0_MOUSE]	Q9DBC7	1.0143	0.936996	0.964995	1.04461
Putative transferase CAF17 homolog, mitochondrial OS=Mus musculus GN=Iba57 PE=1 SV=1 - [CAF17_MOUSE]	Q8CAK1	1.03935	0.99873	1.00359	1.04441
Heterogeneous nuclear ribonucleoproteins A2/B1 OS=Mus musculus GN=Hnrnpa2b1 PE=1 SV=2 - [ROA2_MOUSE]	O88569	0.966396	0.944324	1.02052	1.04437
NAD(P) transhydrogenase, mitochondrial OS=Mus musculus GN=Nnt PE=1 SV=2 - [NNTM_MOUSE]	Q61941	0.95782	0.948841	1.03424	1.04403
Guanine deaminase OS=Mus musculus GN=Gda PE=1 SV=1 - [GUAD_MOUSE]	Q9R111	1.00793	0.978631	1.01364	1.04399
Laminin subunit gamma-1 OS=Mus musculus GN=Lamc1 PE=1 SV=2 - [LAMC1_MOUSE]	P02468	0.992867	0.961383	1.01067	1.04377
Cytochrome c oxidase subunit 5A, mitochondrial OS=Macropus parma GN=COX5A PE=2 SV=1 - [COX5A_MACPM]	B0VYY5	0.87339	0.90471	1.08119	1.04376
COMM domain-containing protein 3 OS=Mus musculus GN=Commd3 PE=1 SV=1 - [COMD3_MOUSE]	Q63829	0.981441	0.970839	1.03241	1.04369
Zinc finger C2HC domain-containing protein 1A OS=Mus musculus GN=Zc2hc1a PE=1 SV=1 - [ZC21A_MOUSE]|Zinc finger C2HC domain-containing protein 1A OS=Mus musculus GN=Zc2hc1a PE=2 SV=1 - [ZC21A_MOUSE]	Q8BJH1	0.98451	1.0023	1.06253	1.04367
Trifunctional enzyme subunit alpha, mitochondrial OS=Mus musculus GN=Hadha PE=1 SV=1 - [ECHA_MOUSE]	Q8BMS1	0.970051	1.00926	1.08584	1.04366
Erlin-2 OS=Mus musculus GN=Erlin2 PE=1 SV=1 - [ERLN2_MOUSE]	Q8BFZ9	0.94515	0.958304	1.05817	1.04364
Protein C8orf37 homolog OS=Mus musculus PE=1 SV=1 - [CH037_MOUSE]	Q3UJP5	0.94208	0.914879	1.01343	1.04357
Diacylglycerol kinase beta OS=Mus musculus GN=Dgkb PE=1 SV=2 - [DGKB_MOUSE]|Diacylglycerol kinase beta OS=Mus musculus GN=Dgkb PE=2 SV=2 - [DGKB_MOUSE]	Q6NS52	1.00568	0.975994	1.01272	1.04352
Serine/threonine-protein kinase TBK1	Q9WUN2	1.04088	1.09573	1.09851	1.04352
Paralemmin-2 OS=Mus musculus GN=Palm2 PE=1 SV=1 - [PALM2_MOUSE]	Q8BR92	0.99973	0.928972	0.969561	1.04341
DnaJ homolog subfamily A member 3, mitochondrial OS=Mus musculus GN=Dnaja3 PE=1 SV=1 - [DNJA3_MOUSE]	Q99M87	0.963914	0.945484	1.02324	1.04318
Neutral amino acid transporter A OS=Mus musculus GN=Slc1a4 PE=1 SV=1 - [SATT_MOUSE]	O35874	1.071	1.07591	1.04766	1.04287
Mitochondrial glutamate carrier 2 OS=Mus musculus GN=Slc25a18 PE=1 SV=4 - [GHC2_MOUSE]|Mitochondrial glutamate carrier 2 OS=Mus musculus GN=Slc25a18 PE=2 SV=4 - [GHC2_MOUSE]	Q9DB41	0.955759	0.915825	0.999231	1.0428
Rab GDP dissociation inhibitor alpha OS=Mus musculus GN=Gdi1 PE=1 SV=3 - [GDIA_MOUSE]	P50396	0.990763	0.953249	1.0033	1.04279
Jouberin OS=Mus musculus GN=Ahi1 PE=1 SV=2 - [AHI1_MOUSE]	Q8K3E5	1.0231	0.995942	1.01503	1.04271
Heterogeneous nuclear ribonucleoprotein H3 OS=Homo sapiens GN=HNRNPH3 PE=1 SV=2 - [HNRH3_HUMAN]	P31942	0.978612	0.934554	0.995753	1.0427
60S ribosomal protein L9 OS=Mus musculus GN=Rpl9 PE=1 SV=2 - [RL9_MOUSE]|60S ribosomal protein L9 OS=Mus musculus GN=Rpl9 PE=2 SV=2 - [RL9_MOUSE]	P51410	1.03668	1.05362	1.05969	1.04265
Potassium/sodium hyperpolarization-activated cyclic nucleotide-gated channel 1 OS=Mus musculus GN=Hcn1 PE=1 SV=1 - [HCN1_MOUSE]	O88704	1.01756	0.925942	0.948644	1.04251
NAD(P)H dehydrogenase [quinone] 1 OS=Mus musculus GN=Nqo1 PE=1 SV=3 - [NQO1_MOUSE]	Q64669	0.933392	0.943503	1.05375	1.04246
Eukaryotic translation initiation factor 4H OS=Mus musculus GN=Eif4h PE=1 SV=3 - [IF4H_MOUSE]	Q9WUK2	0.961178	0.979335	1.06214	1.04245
Tubulin beta chain OS=Enteroctopus dofleini PE=2 SV=1 - [TBB_ENTDO]|Tubulin beta-1 chain OS=Caenorhabditis elegans GN=mec-7 PE=2 SV=1 - [TBB1_CAEEL]|Tubulin beta chain OS=Euglena gracilis GN=TUBB PE=2 SV=1 - [TBB_EUGGR]|Tubulin beta chain OS=Onchocerca gibsoni GN=TBB PE=3 SV=1 - [TBB_ONCGI]	P12456	0.991153	0.964767	1.01469	1.04244
Voltage-dependent anion-selective channel protein 2 OS=Mus musculus GN=Vdac2 PE=1 SV=2 - [VDAC2_MOUSE]	Q60930	0.993735	0.951778	0.998385	1.0424
Calcium-binding protein 39 OS=Mus musculus GN=Cab39 PE=1 SV=2 - [CAB39_MOUSE]	Q06138	0.962638	0.927666	1.00452	1.04239
Non-POU domain-containing octamer-binding protein OS=Mus musculus GN=Nono PE=1 SV=3 - [NONO_MOUSE]	Q99K48	0.930343	0.881352	0.987408	1.04229
Amine oxidase [flavin-containing] A OS=Mus musculus GN=Maoa PE=1 SV=3 - [AOFA_MOUSE]	Q64133	0.945536	0.946871	1.04368	1.04221
Translin OS=Mus musculus GN=Tsn PE=1 SV=1 - [TSN_MOUSE]	Q62348	0.972342	0.959327	1.02823	1.04218
AFG3-like protein 2 OS=Mus musculus GN=Afg3l2 PE=1 SV=1 - [AFG32_MOUSE]	Q8JZQ2	0.980822	0.955206	1.01493	1.04214
Enoyl-CoA hydratase, mitochondrial OS=Mus musculus GN=Echs1 PE=1 SV=1 - [ECHM_MOUSE]	Q8BH95	0.98736	0.939337	0.991453	1.04214
3-ketoacyl-CoA thiolase, mitochondrial OS=Mus musculus GN=Acaa2 PE=1 SV=3 - [THIM_MOUSE]	Q8BWT1	0.950995	0.956422	1.04806	1.04211
Nucleosome assembly protein 1-like 4 OS=Mus musculus GN=Nap1l4 PE=1 SV=1 - [NP1L4_MOUSE]	Q78ZA7	0.870832	0.866446	1.0368	1.04205
Protein disulfide-isomerase A3 OS=Mus musculus GN=Pdia3 PE=1 SV=2 - [PDIA3_MOUSE]	P27773	0.993694	1.00712	1.05604	1.04196
Aminoacyl tRNA synthase complex-interacting multifunctional protein 1 OS=Mus musculus GN=Aimp1 PE=1 SV=2 - [AIMP1_MOUSE]	P31230	0.97114	0.905022	0.971018	1.04196
Malate dehydrogenase, cytoplasmic OS=Mus musculus GN=Mdh1 PE=1 SV=3 - [MDHC_MOUSE]	P14152	0.983439	0.963034	1.02032	1.04194
Elongator complex protein 2 OS=Mus musculus GN=Elp2 PE=1 SV=1 - [ELP2_MOUSE]	Q91WG4	0.969244	0.91177	0.979819	1.04158
Heterogeneous nuclear ribonucleoprotein A3 OS=Mus musculus GN=Hnrnpa3 PE=1 SV=1 - [ROA3_MOUSE]	Q8BG05	0.91471	0.900998	1.02594	1.04156
Cullin-associated NEDD8-dissociated protein 1 OS=Mus musculus GN=Cand1 PE=1 SV=2 - [CAND1_MOUSE]|Cullin-associated NEDD8-dissociated protein 1 OS=Mus musculus GN=Cand1 PE=2 SV=2 - [CAND1_MOUSE]	Q6ZQ38	1.00523	1.00297	1.03915	1.04148
60S ribosomal protein L34 OS=Mus musculus GN=Rpl34 PE=1 SV=2 - [RL34_MOUSE]|60S ribosomal protein L34 OS=Mus musculus GN=Rpl34 PE=3 SV=2 - [RL34_MOUSE]	Q9D1R9	1.07644	1.17846	1.14017	1.04146
Serine--tRNA ligase, cytoplasmic OS=Mus musculus GN=Sars PE=1 SV=3 - [SYSC_MOUSE]|Serine--tRNA ligase, cytoplasmic OS=Mus musculus GN=Sars PE=2 SV=3 - [SYSC_MOUSE]	P26638	0.942255	0.98848	1.09227	1.04119
T-complex protein 1 subunit alpha OS=Mus musculus GN=Tcp1 PE=1 SV=3 - [TCPA_MOUSE]	P11983	0.987371	0.989516	1.04338	1.04112
Fibroblast growth factor 1 OS=Mus musculus GN=Fgf1 PE=1 SV=1 - [FGF1_MOUSE]	P61148	0.960672	0.96097	1.04132	1.041
Gamma-soluble NSF attachment protein OS=Mus musculus GN=Napg PE=1 SV=1 - [SNAG_MOUSE]	Q9CWZ7	1.02807	0.983177	0.995536	1.041
Hypoxia up-regulated protein 1 OS=Mus musculus GN=Hyou1 PE=1 SV=1 - [HYOU1_MOUSE]	Q9JKR6	0.920148	0.938778	1.06203	1.04095
Peroxiredoxin-5, mitochondrial OS=Mus musculus GN=Prdx5 PE=1 SV=2 - [PRDX5_MOUSE]	P99029	0.966634	0.918152	0.988612	1.04082
3-hydroxyisobutyryl-CoA hydrolase, mitochondrial OS=Mus musculus GN=Hibch PE=1 SV=1 - [HIBCH_MOUSE]	Q8QZS1	0.950906	0.924062	1.01136	1.04074
RING finger protein 214 OS=Mus musculus GN=Rnf214 PE=1 SV=1 - [RN214_MOUSE]|RING finger protein 214 OS=Mus musculus GN=Rnf214 PE=2 SV=1 - [RN214_MOUSE]	Q8BFU3	1.09791	1.02216	0.968741	1.04054
Serine/threonine-protein kinase TAO2 OS=Mus musculus GN=Taok2 PE=2 SV=3 - [TAOK2_MOUSE]	Q6ZQ29	1.09475	1.02332	0.972528	1.04041
Ubiquitin-conjugating enzyme E2 variant 2 OS=Mus musculus GN=Ube2v2 PE=1 SV=4 - [UB2V2_MOUSE]|Ubiquitin-conjugating enzyme E2 variant 2 OS=Mus musculus GN=Ube2v2 PE=2 SV=4 - [UB2V2_MOUSE]	Q9D2M8	1.04284	1.10086	1.09823	1.04036
Clathrin interactor 1 OS=Mus musculus GN=Clint1 PE=1 SV=2 - [EPN4_MOUSE]	Q99KN9	0.990512	0.935631	0.982534	1.04017
Stress-70 protein, mitochondrial OS=Mus musculus GN=Hspa9 PE=1 SV=3 - [GRP75_MOUSE]	P38647	0.978534	0.991887	1.05435	1.04016
Heat shock protein 105 kDa OS=Mus musculus GN=Hsph1 PE=1 SV=2 - [HS105_MOUSE]	Q61699	0.992617	0.973588	1.02005	1.03999
Biliverdin reductase A OS=Mus musculus GN=Blvra PE=1 SV=1 - [BIEA_MOUSE]	Q9CY64	0.956191	0.927399	1.00865	1.03997
Striatin OS=Mus musculus GN=Strn PE=1 SV=2 - [STRN_MOUSE]	O55106	0.942192	0.910805	1.00522	1.03986
Ras-related protein Rab-4B OS=Mus musculus GN=Rab4b PE=1 SV=2 - [RAB4B_MOUSE]|Ras-related protein Rab-4B OS=Mus musculus GN=Rab4b PE=2 SV=2 - [RAB4B_MOUSE]	Q91ZR1	1.07158	1.10135	1.06872	1.03983
Protein NDRG3 OS=Mus musculus GN=Ndrg3 PE=1 SV=1 - [NDRG3_MOUSE]	Q9QYF9	0.939792	0.934266	1.03368	1.0398
14-3-3 protein beta/alpha OS=Mus musculus GN=Ywhab PE=1 SV=3 - [1433B_MOUSE]	Q9CQV8	0.961709	0.956451	1.03404	1.03972
NADH dehydrogenase [ubiquinone] 1 alpha subcomplex subunit 11 OS=Mus musculus GN=Ndufa11 PE=1 SV=2 - [NDUAB_MOUSE]|NADH dehydrogenase [ubiquinone] 1 alpha subcomplex subunit 11 OS=Mus musculus GN=Ndufa11 PE=2 SV=2 - [NDUAB_MOUSE]	Q9D8B4	0.993679	0.922152	0.964855	1.03969
Katanin p60 ATPase-containing subunit A-like 1 OS=Mus musculus GN=Katnal1 PE=1 SV=1 - [KATL1_MOUSE]	Q8K0T4	0.95414	0.887222	0.966774	1.03969
S-phase kinase-associated protein 1 OS=Mus musculus GN=Skp1 PE=1 SV=3 - [SKP1_MOUSE]	Q9WTX5	0.945003	0.945247	1.03992	1.03965
Pyruvate dehydrogenase phosphatase regulatory subunit, mitochondrial OS=Mus musculus GN=Pdpr PE=1 SV=1 - [PDPR_MOUSE]|Pyruvate dehydrogenase phosphatase regulatory subunit, mitochondrial OS=Mus musculus GN=Pdpr PE=2 SV=1 - [PDPR_MOUSE]	Q7TSQ8	1.04099	1.00785	1.00644	1.03953
ATP-dependent (S)-NAD(P)H-hydrate dehydratase OS=Mus musculus GN=Carkd PE=1 SV=1 - [NNRD_MOUSE]	Q9CZ42	0.999953	0.959173	0.996978	1.03937
60S ribosomal protein L18a OS=Mus musculus GN=Rpl18a PE=1 SV=1 - [RL18A_MOUSE]|60S ribosomal protein L18a OS=Mus musculus GN=Rpl18a PE=2 SV=1 - [RL18A_MOUSE]	P62717	0.967811	0.968692	1.04029	1.03935
GrpE protein homolog 1, mitochondrial OS=Mus musculus GN=Grpel1 PE=1 SV=1 - [GRPE1_MOUSE]	Q99LP6	0.881582	0.855221	1.00814	1.03921
Septin-9 OS=Mus musculus GN=Sept9 PE=1 SV=1 - [SEPT9_MOUSE]	Q80UG5	0.977415	0.925047	0.983466	1.03914
NADH-cytochrome b5 reductase 3 OS=Mus musculus GN=Cyb5r3 PE=1 SV=3 - [NB5R3_MOUSE]	Q9DCN2	0.967879	0.99444	1.06764	1.03913
Prelamin-A/C OS=Mus musculus GN=Lmna PE=1 SV=2 - [LMNA_MOUSE]	P48678	0.946067	0.95211	1.04574	1.0391
Translation initiation factor eIF-2B subunit beta OS=Mus musculus GN=Eif2b2 PE=1 SV=1 - [EI2BB_MOUSE]|Translation initiation factor eIF-2B subunit beta OS=Mus musculus GN=Eif2b2 PE=2 SV=1 - [EI2BB_MOUSE]	Q99LD9	0.900335	0.907911	1.04776	1.03902
C-terminal-binding protein 1 OS=Mus musculus GN=Ctbp1 PE=1 SV=2 - [CTBP1_MOUSE]	O88712	1.02363	1.03546	1.05102	1.03901
Transcription elongation factor A protein 1 OS=Mus musculus GN=Tcea1 PE=1 SV=2 - [TCEA1_MOUSE]	P10711	0.957472	0.883105	0.958278	1.03898
Putative tyrosine-protein phosphatase auxilin OS=Mus musculus GN=Dnajc6 PE=1 SV=2 - [AUXI_MOUSE]|Putative tyrosine-protein phosphatase auxilin OS=Mus musculus GN=Dnajc6 PE=2 SV=2 - [AUXI_MOUSE]	Q80TZ3	0.999198	0.942652	0.980161	1.03896
Microtubule-associated protein 2 OS=Mus musculus GN=Map2 PE=1 SV=2 - [MTAP2_MOUSE]	P20357	0.964523	0.938531	1.01086	1.03886
Beta-synuclein OS=Mus musculus GN=Sncb PE=1 SV=1 - [SYUB_MOUSE]	Q91ZZ3	0.915739	0.840787	0.953805	1.03883
60S ribosomal protein L29 OS=Mus musculus GN=Rpl29 PE=2 SV=2 - [RL29_MOUSE]	P47915	1.00403	1.03475	1.07049	1.03872
Cytochrome c1, heme protein, mitochondrial OS=Mus musculus GN=Cyc1 PE=1 SV=1 - [CY1_MOUSE]	Q9D0M3	1.00126	0.943329	0.97856	1.03865
Very-long-chain (3R)-3-hydroxyacyl-CoA dehydratase 3 OS=Mus musculus GN=Hacd3 PE=1 SV=2 - [HACD3_MOUSE]|Very-long-chain (3R)-3-hydroxyacyl-[acyl-carrier protein] dehydratase 3 OS=Mus musculus GN=ptplad1 PE=1 SV=2 - [HACD3_MOUSE]	Q8K2C9	1.08377	0.987202	0.946077	1.03862
39S ribosomal protein L15, mitochondrial OS=Mus musculus GN=Mrpl15 PE=2 SV=1 - [RM15_MOUSE]	Q9CPR5	0.978551	0.926669	0.983539	1.03861
Tumor protein p53-inducible protein 11 OS=Mus musculus GN=Trp53i11 PE=1 SV=1 - [P5I11_MOUSE]|Tumor protein p53-inducible protein 11 OS=Mus musculus GN=Trp53i11 PE=2 SV=1 - [P5I11_MOUSE]	Q4QQM4	0.929541	0.953153	1.06498	1.0386
Fatty aldehyde dehydrogenase OS=Mus musculus GN=Aldh3a2 PE=1 SV=2 - [AL3A2_MOUSE]|Fatty aldehyde dehydrogenase OS=Mus musculus GN=Aldh3a2 PE=2 SV=2 - [AL3A2_MOUSE]	P47740	0.922118	0.964849	1.08667	1.03854
PC4 and SFRS1-interacting protein OS=Mus musculus GN=Psip1 PE=1 SV=1 - [PSIP1_MOUSE]	Q99JF8	1.03615	1.0525	1.05478	1.0384
26S proteasome non-ATPase regulatory subunit 13 OS=Mus musculus GN=Psmd13 PE=1 SV=1 - [PSD13_MOUSE]	Q9WVJ2	0.937178	0.914504	1.01326	1.03838
Lysine--tRNA ligase OS=Mus musculus GN=Kars PE=1 SV=1 - [SYK_MOUSE]	Q99MN1	0.973701	0.946777	1.00961	1.03832
Sorting nexin-5 OS=Mus musculus GN=Snx5 PE=1 SV=1 - [SNX5_MOUSE]	Q9D8U8	0.953025	0.926645	1.00956	1.03831
Mycophenolic acid acyl-glucuronide esterase, mitochondrial OS=Mus musculus GN=Abhd10 PE=1 SV=1 - [ABHDA_MOUSE]	Q6PE15	0.893303	0.930244	1.08119	1.03825
Phosphoglycerate mutase 1 OS=Mus musculus GN=Pgam1 PE=1 SV=3 - [PGAM1_MOUSE]	Q9DBJ1	0.957785	0.928444	1.00643	1.03824
Liprin-alpha-2 OS=Mus musculus GN=Ppfia2 PE=1 SV=2 - [LIPA2_MOUSE]	Q8BSS9	1.06489	1.0206	0.995064	1.03824
AP-3 complex subunit delta-1 OS=Mus musculus GN=Ap3d1 PE=1 SV=1 - [AP3D1_MOUSE]	O54774	0.958265	0.945332	1.02418	1.03819
BAG family molecular chaperone regulator 5 OS=Mus musculus GN=Bag5 PE=1 SV=1 - [BAG5_MOUSE]	Q8CI32	1.20422	1.14309	0.985478	1.03818
Calumenin	O35887	0.920873	0.923463	1.041	1.03808
Peptidyl-prolyl cis-trans isomerase B OS=Mus musculus GN=Ppib PE=1 SV=2 - [PPIB_MOUSE]|Peptidyl-prolyl cis-trans isomerase B OS=Mus musculus GN=Ppib PE=2 SV=2 - [PPIB_MOUSE]	P24369	0.975772	0.995868	1.05939	1.03802
Glycogen phosphorylase, brain form OS=Mus musculus GN=Pygb PE=1 SV=3 - [PYGB_MOUSE]	Q8CI94	1.01368	1.03094	1.0554	1.03773
Matrin-3 OS=Mus musculus GN=Matr3 PE=1 SV=1 - [MATR3_MOUSE]	Q8K310	1.04829	1.00084	0.990747	1.03772
Nucleoside diphosphate kinase B OS=Mus musculus GN=Nme2 PE=1 SV=1 - [NDKB_MOUSE]|Nucleoside diphosphate kinase A OS=Rattus norvegicus GN=Nme1 PE=1 SV=1 - [NDKA_RAT]	Q01768	1.50117	1.36106	0.940811	1.03766
WASH complex subunit 2	Q6PGL7	0.978753	0.920683	0.975961	1.03752
Splicing factor 3A subunit 3 OS=Mus musculus GN=Sf3a3 PE=1 SV=2 - [SF3A3_MOUSE]	Q9D554	0.991464	0.907225	0.949166	1.0373
T-complex protein 1 subunit delta OS=Mus musculus GN=Cct4 PE=1 SV=3 - [TCPD_MOUSE]	P80315	0.997339	1.03197	1.0732	1.03719
2-oxoglutarate dehydrogenase, mitochondrial OS=Mus musculus GN=Ogdh PE=1 SV=3 - [ODO1_MOUSE]	Q60597	0.972696	0.9952	1.06116	1.03716
Voltage-dependent L-type calcium channel subunit beta-3 OS=Mus musculus GN=Cacnb3 PE=1 SV=2 - [CACB3_MOUSE]|Voltage-dependent L-type calcium channel subunit beta-3 OS=Mus musculus GN=Cacnb3 PE=2 SV=2 - [CACB3_MOUSE]	P54285	0.962426	0.907606	0.978075	1.03715
Cullin-2 OS=Mus musculus GN=Cul2 PE=1 SV=2 - [CUL2_MOUSE]	Q9D4H8	0.995377	1.01715	1.05983	1.03714
Copper transport protein ATOX1 OS=Mus musculus GN=Atox1 PE=1 SV=1 - [ATOX1_MOUSE]|Copper transport protein ATOX1 OS=Mus musculus GN=Atox1 PE=2 SV=1 - [ATOX1_MOUSE]	O08997	0.968848	0.997974	1.06828	1.0371
Protein disulfide-isomerase OS=Mus musculus GN=P4hb PE=1 SV=2 - [PDIA1_MOUSE]	P09103	0.978992	1.02769	1.08863	1.03705
Transcriptional activator protein Pur-alpha OS=Mus musculus GN=Pura PE=1 SV=1 - [PURA_MOUSE]	P42669	0.961439	0.905384	0.976441	1.03689
Sorbin and SH3 domain-containing protein 2 OS=Mus musculus GN=Sorbs2 PE=1 SV=2 - [SRBS2_MOUSE]	Q3UTJ2	0.954598	0.936674	1.01735	1.03682
Calcium uniporter protein, mitochondrial OS=Mus musculus GN=Mcu PE=1 SV=2 - [MCU_MOUSE]	Q3UMR5	0.94929	0.945418	1.03257	1.0368
Growth factor receptor-bound protein 2 OS=Mus musculus GN=Grb2 PE=1 SV=1 - [GRB2_MOUSE]	Q60631	0.973738	0.905588	0.964084	1.03664
Isocitrate dehydrogenase [NAD] subunit beta, mitochondrial OS=Rattus norvegicus GN=Idh3B PE=2 SV=1 - [IDH3B_RAT]	Q68FX0	0.942347	0.925164	1.01753	1.03643
MOSC domain-containing protein 2, mitochondrial OS=Mus musculus GN=Marc2 PE=1 SV=1 - [MOSC2_MOUSE]	Q922Q1	1.03007	1.08588	1.09257	1.03642
Heterogeneous nuclear ribonucleoprotein M OS=Mus musculus GN=Hnrnpm PE=1 SV=3 - [HNRPM_MOUSE]	Q9D0E1	0.987163	0.956589	1.00429	1.03639
Neuronal-specific septin-3 OS=Mus musculus GN=Sept3 PE=1 SV=2 - [SEPT3_MOUSE]	Q9Z1S5	0.96432	0.962137	1.03399	1.03634
Pre-mRNA-splicing factor ATP-dependent RNA helicase DHX15 OS=Mus musculus GN=Dhx15 PE=1 SV=2 - [DHX15_MOUSE]|Putative pre-mRNA-splicing factor ATP-dependent RNA helicase DHX15 OS=Mus musculus GN=Dhx15 PE=2 SV=2 - [DHX15_MOUSE]	O35286	0.971005	0.935078	0.997979	1.03632
Oxidation resistance protein 1 OS=Mus musculus GN=Oxr1 PE=1 SV=3 - [OXR1_MOUSE]|Oxidation resistance protein 1 OS=Mus musculus GN=Oxr1 PE=2 SV=3 - [OXR1_MOUSE]	Q4KMM3	1.10384	1.01403	0.952007	1.03632
Beta-adducin OS=Mus musculus GN=Add2 PE=1 SV=4 - [ADDB_MOUSE]	Q9QYB8	1.0049	0.984537	1.01527	1.03627
Ubiquitin carboxyl-terminal hydrolase isozyme L5 OS=Mus musculus GN=Uchl5 PE=1 SV=2 - [UCHL5_MOUSE]|Ubiquitin carboxyl-terminal hydrolase isozyme L5 OS=Mus musculus GN=Uchl5 PE=2 SV=2 - [UCHL5_MOUSE]	Q9WUP7	1.01342	0.9408	0.96191	1.03616
3'(2'),5'-bisphosphate nucleotidase 1 OS=Mus musculus GN=Bpnt1 PE=1 SV=2 - [BPNT1_MOUSE]	Q9Z0S1	0.926318	0.981698	1.09803	1.03609
Transcriptional activator protein Pur-beta OS=Mus musculus GN=Purb PE=1 SV=3 - [PURB_MOUSE]	O35295	0.985182	0.941874	0.990543	1.03609
ATP synthase-coupling factor 6, mitochondrial OS=Mus musculus GN=Atp5j PE=1 SV=1 - [ATP5J_MOUSE]	P97450	0.986807	0.928888	0.975178	1.03598
60 kDa heat shock protein, mitochondrial OS=Mus musculus GN=Hspd1 PE=1 SV=1 - [CH60_MOUSE]|60 kDa heat shock protein, mitochondrial OS=Drosophila melanogaster GN=Hsp60 PE=1 SV=3 - [CH60_DROME]	P63038	0.995536	0.98526	1.02528	1.03598
Gamma-glutamylcyclotransferase OS=Mus musculus GN=Ggct PE=1 SV=1 - [GGCT_MOUSE]	Q9D7X8	0.985741	1.00023	1.05107	1.03585
Platelet-activating factor acetylhydrolase IB subunit beta OS=Mus musculus GN=Pafah1b2 PE=1 SV=2 - [PA1B2_MOUSE]	Q61206	1.0186	1.01706	1.03421	1.03578
DNA-(apurinic or apyrimidinic site) lyase OS=Mus musculus GN=Apex1 PE=1 SV=2 - [APEX1_MOUSE]	P28352	0.993776	0.948123	0.988161	1.03574
Focal adhesion kinase 1 OS=Mus musculus GN=Ptk2 PE=1 SV=3 - [FAK1_MOUSE]	P34152	0.956253	0.930219	1.00748	1.03568
Cadherin-13 OS=Mus musculus GN=Cdh13 PE=1 SV=2 - [CAD13_MOUSE]	Q9WTR5	0.842176	0.909849	1.1188	1.03558
COP9 signalosome complex subunit 5 OS=Mus musculus GN=Cops5 PE=1 SV=3 - [CSN5_MOUSE]	O35864	1.06797	1.10834	1.07473	1.03558
Eukaryotic translation initiation factor 3 subunit J-A OS=Mus musculus GN=Eif3j1 PE=2 SV=1 - [EI3JA_MOUSE]	Q3UGC7	0.946127	0.953373	1.04349	1.03556
Mimitin, mitochondrial OS=Mus musculus GN=Ndufaf2 PE=2 SV=1 - [MIMIT_MOUSE]	Q59J78	0.982616	0.92966	0.979724	1.03553
Nuclear distribution protein nudE-like 1 OS=Mus musculus GN=Ndel1 PE=1 SV=2 - [NDEL1_MOUSE]	Q9ERR1	0.985462	0.91822	0.964818	1.03547
Voltage-dependent calcium channel subunit alpha-2/delta-1 OS=Mus musculus GN=Cacna2d1 PE=1 SV=1 - [CA2D1_MOUSE]	O08532	0.949281	0.907357	0.989621	1.03535
Farnesyl pyrophosphate synthase OS=Mus musculus GN=Fdps PE=1 SV=1 - [FPPS_MOUSE]	Q920E5	0.924232	1.01027	1.13171	1.03533
ADP-sugar pyrophosphatase	Q9JKX6	0.958189	0.989214	1.06885	1.03532
Ubiquinone biosynthesis monooxygenase COQ6 OS=Mus musculus GN=Coq6 PE=2 SV=3 - [COQ6_MOUSE]	Q8R1S0	0.99461	0.967005	1.00659	1.03532
Regulator of microtubule dynamics protein 3 OS=Mus musculus GN=Rmdn3 PE=1 SV=2 - [RMD3_MOUSE]	Q3UJU9	0.906601	0.869748	0.993104	1.03519
26S protease regulatory subunit 6B OS=Mus musculus GN=Psmc4 PE=1 SV=2 - [PRS6B_MOUSE]	P54775	0.971198	0.975203	1.03934	1.03508
Pleiotrophin OS=Mus musculus GN=Ptn PE=2 SV=1 - [PTN_MOUSE]	P63089	1.02306	1.15869	1.17227	1.03506
Cystatin-B OS=Mus musculus GN=Cstb PE=1 SV=1 - [CYTB_MOUSE]	Q62426	1.00988	1.00247	1.02718	1.03477
Peptidyl-prolyl cis-trans isomerase D OS=Mus musculus GN=Ppid PE=1 SV=3 - [PPID_MOUSE]	Q9CR16	0.955727	0.967685	1.04768	1.03474
Serine/threonine-protein kinase PAK 2 OS=Mus musculus GN=Pak2 PE=1 SV=1 - [PAK2_MOUSE]	Q8CIN4	0.922548	0.928947	1.04191	1.03473
Solute carrier family 12 member 5 OS=Mus musculus GN=Slc12a5 PE=1 SV=2 - [S12A5_MOUSE]	Q91V14	0.988226	0.914691	0.957667	1.03466
Receptor-type tyrosine-protein phosphatase zeta OS=Mus musculus GN=Ptprz1 PE=1 SV=1 - [PRPTZ_MOUSE]	B9EKR1	1.04491	0.996002	0.986064	1.03448
Neural cell adhesion molecule 1 OS=Mus musculus GN=Ncam1 PE=1 SV=3 - [NCAM1_MOUSE]	P13595	1.01859	0.980346	0.995582	1.03442
Alpha-aminoadipic semialdehyde dehydrogenase OS=Mus musculus GN=Aldh7a1 PE=1 SV=4 - [AL7A1_MOUSE]	Q9DBF1	0.989358	0.916534	0.958231	1.03437
4-trimethylaminobutyraldehyde dehydrogenase OS=Mus musculus GN=Aldh9a1 PE=1 SV=1 - [AL9A1_MOUSE]	Q9JLJ2	0.925574	0.915062	1.02262	1.03437
Vacuolar protein sorting-associated protein 45 OS=Mus musculus GN=Vps45 PE=1 SV=1 - [VPS45_MOUSE]	P97390	1.02644	1.01628	1.02398	1.03421
SLIT-ROBO Rho GTPase-activating protein 2 OS=Mus musculus GN=Srgap2 PE=1 SV=2 - [SRGP2_MOUSE]	Q91Z67	0.989942	0.980202	1.02399	1.03416
DnaJ homolog subfamily B member 4 OS=Mus musculus GN=Dnajb4 PE=1 SV=1 - [DNJB4_MOUSE]	Q9D832	0.913146	0.890324	1.0082	1.03404
Ubiquitin-like modifier-activating enzyme ATG7 OS=Mus musculus GN=Atg7 PE=1 SV=1 - [ATG7_MOUSE]	Q9D906	0.979353	0.935515	0.987753	1.03404
Ubiquitin carboxyl-terminal hydrolase 14 OS=Mus musculus GN=Usp14 PE=1 SV=3 - [UBP14_MOUSE]	Q9JMA1	1.06283	1.0013	0.974148	1.03401
Peptidyl-prolyl cis-trans isomerase FKBP4 OS=Mus musculus GN=Fkbp4 PE=1 SV=5 - [FKBP4_MOUSE]	P30416	0.943856	0.962581	1.05451	1.034
L-lactate dehydrogenase A chain OS=Mus musculus GN=Ldha PE=1 SV=3 - [LDHA_MOUSE]|L-lactate dehydrogenase A chain OS=Macaca fascicularis GN=LDHA PE=2 SV=4 - [LDHA_MACFA]	P06151	0.971235	0.984105	1.04767	1.03397
Citrate lyase subunit beta-like protein, mitochondrial OS=Mus musculus GN=Clybl PE=1 SV=2 - [CLYBL_MOUSE]	Q8R4N0	0.921563	0.931372	1.04492	1.03391
Anion exchange protein 3 OS=Mus musculus GN=Slc4a3 PE=1 SV=2 - [B3A3_MOUSE]	P16283	1.00762	1.05312	1.08057	1.03388
60S ribosomal protein L28 OS=Mus musculus GN=Rpl28 PE=1 SV=2 - [RL28_MOUSE]	P41105	0.900929	0.976062	1.12007	1.03385
Tubulin gamma-1 chain OS=Mus musculus GN=Tubg1 PE=1 SV=1 - [TBG1_MOUSE]	P83887	0.923247	0.852737	0.954889	1.03385
Long-chain specific acyl-CoA dehydrogenase, mitochondrial OS=Mus musculus GN=Acadl PE=1 SV=2 - [ACADL_MOUSE]	P51174	1.04536	1.0322	1.0208	1.03383
UMP-CMP kinase 2, mitochondrial	Q3U5Q7	1.02924	1.00035	1.0048	1.03383
Glycerol-3-phosphate dehydrogenase [NAD(+)], cytoplasmic OS=Mus musculus GN=Gpd1 PE=1 SV=3 - [GPDA_MOUSE]	P13707	1.00695	1.02371	1.05084	1.03364
Hsc70-interacting protein OS=Mus musculus GN=St13 PE=1 SV=1 - [F10A1_MOUSE]|Hsc70-interacting protein OS=Mus musculus GN=St13 PE=2 SV=1 - [F10A1_MOUSE]	Q99L47	0.956979	0.958863	1.03564	1.0336
Neuronal growth regulator 1 OS=Mus musculus GN=Negr1 PE=1 SV=1 - [NEGR1_MOUSE]	Q80Z24	1.00197	0.982033	1.01297	1.03354
V-type proton ATPase subunit E 1 OS=Mus musculus GN=Atp6v1e1 PE=1 SV=2 - [VATE1_MOUSE]	P50518	0.965232	0.94413	1.01075	1.03334
4F2 cell-surface antigen heavy chain OS=Mus musculus GN=Slc3a2 PE=1 SV=1 - [4F2_MOUSE]	P10852	0.960574	0.985387	1.0599	1.03321
Tropomodulin-2 OS=Mus musculus GN=Tmod2 PE=1 SV=2 - [TMOD2_MOUSE]	Q9JKK7	1.03454	0.99196	0.990555	1.03308
Coronin-1B OS=Mus musculus GN=Coro1b PE=1 SV=1 - [COR1B_MOUSE]	Q9WUM3	1.05273	1.08664	1.06634	1.03307
Monoacylglycerol lipase ABHD6 OS=Mus musculus GN=Abhd6 PE=1 SV=1 - [ABHD6_MOUSE]	Q8R2Y0	1.00379	0.970421	0.998727	1.03307
2-oxoglutarate dehydrogenase, mitochondrial OS=Homo sapiens GN=OGDH PE=1 SV=3 - [ODO1_HUMAN]|2-oxoglutarate dehydrogenase-like, mitochondrial OS=Pongo abelii GN=OGDHL PE=2 SV=2 - [OGDHL_PONAB]	Q5R9L8	0.938035	0.913913	1.0064	1.03296
60S ribosomal protein L6 OS=Mus musculus GN=Rpl6 PE=1 SV=3 - [RL6_MOUSE]	P47911	0.965849	0.979173	1.04718	1.03293
Fibronectin type III and SPRY domain-containing protein 1 OS=Mus musculus GN=Fsd1 PE=1 SV=1 - [FSD1_MOUSE]|Fibronectin type III and SPRY domain-containing protein 1 OS=Mus musculus GN=Fsd1 PE=2 SV=1 - [FSD1_MOUSE]	Q7TPM6	0.955653	0.971167	1.04968	1.03291
Synaptic vesicle membrane protein VAT-1 homolog OS=Mus musculus GN=Vat1 PE=1 SV=3 - [VAT1_MOUSE]	Q62465	0.863612	0.956168	1.14352	1.03283
Myosin-10 OS=Mus musculus GN=Myh10 PE=1 SV=2 - [MYH10_MOUSE]	Q61879	0.971084	0.930487	0.989626	1.0328
Coatomer subunit delta OS=Mus musculus GN=Arcn1 PE=1 SV=2 - [COPD_MOUSE]|Coatomer subunit delta OS=Mus musculus GN=Arcn1 PE=2 SV=2 - [COPD_MOUSE]	Q5XJY5	0.95685	0.952443	1.02801	1.03277
LIM zinc-binding domain-containing Nebulette OS=Mus musculus GN=Nebl PE=1 SV=1 - [LNEBL_MOUSE]|LIM zinc-binding domain-containing Nebulette OS=Mus musculus GN=Nebl PE=2 SV=1 - [LNEBL_MOUSE]	Q9DC07	0.978317	0.97784	1.03226	1.03276
Proteasome activator complex subunit 1 OS=Mus musculus GN=Psme1 PE=1 SV=2 - [PSME1_MOUSE]|Proteasome activator complex subunit 1 OS=Mus musculus GN=Psme1 PE=2 SV=2 - [PSME1_MOUSE]	P97371	0.968566	0.941321	1.00363	1.03268
Pre-mRNA-processing factor 19 OS=Mus musculus GN=Prpf19 PE=1 SV=1 - [PRP19_MOUSE]|Pre-mRNA-processing factor 19 OS=Mus musculus GN=Prpf19 PE=2 SV=1 - [PRP19_MOUSE]	Q99KP6	0.877052	0.872523	1.02733	1.03266
Protein BRICK1 OS=Mus musculus GN=Brk1 PE=1 SV=1 - [BRK1_MOUSE]|Protein BRICK1 OS=Mus musculus GN=Brk1 PE=2 SV=1 - [BRK1_MOUSE]	Q91VR8	1.03155	1.02744	1.02846	1.03258
Calpain-2 catalytic subunit OS=Mus musculus GN=Capn2 PE=1 SV=4 - [CAN2_MOUSE]|Calpain-2 catalytic subunit OS=Mus musculus GN=Capn2 PE=2 SV=4 - [CAN2_MOUSE]	O08529	0.9783	0.984866	1.03946	1.03253
Galectin-related protein OS=Mus musculus GN=Lgalsl PE=1 SV=1 - [LEGL_MOUSE]|Galectin-related protein OS=Mus musculus GN=Lgalsl PE=2 SV=1 - [LEGL_MOUSE]	Q8VED9	0.955206	0.902565	0.97557	1.03247
Protein NDRG1 OS=Mus musculus GN=Ndrg1 PE=1 SV=1 - [NDRG1_MOUSE]	Q62433	0.945722	0.955436	1.04301	1.0324
Glucose-6-phosphate 1-dehydrogenase X OS=Mus musculus GN=G6pdx PE=1 SV=3 - [G6PD1_MOUSE]	Q00612	1.08374	1.11922	1.06612	1.03232
Ornithine aminotransferase, mitochondrial OS=Mus musculus GN=Oat PE=1 SV=1 - [OAT_MOUSE]	P29758	0.94091	0.956149	1.04904	1.03232
NADH dehydrogenase [ubiquinone] iron-sulfur protein 4, mitochondrial OS=Mus musculus GN=Ndufs4 PE=1 SV=3 - [NDUS4_MOUSE]	Q9CXZ1	0.99454	0.915199	0.949901	1.03225
Astrocytic phosphoprotein PEA-15 OS=Mus musculus GN=Pea15 PE=1 SV=1 - [PEA15_MOUSE]	Q62048	0.96364	1.01972	1.09208	1.03203
Actin-related protein 2/3 complex subunit 2 OS=Mus musculus GN=Arpc2 PE=1 SV=3 - [ARPC2_MOUSE]	Q9CVB6	0.986911	0.932349	0.97492	1.03197
Methionine-R-sulfoxide reductase B2, mitochondrial OS=Mus musculus GN=Msrb2 PE=1 SV=1 - [MSRB2_MOUSE]	Q78J03	1.10047	1.04397	0.978877	1.03185
ATP-dependent Clp protease proteolytic subunit, mitochondrial OS=Mus musculus GN=Clpp PE=1 SV=1 - [CLPP_MOUSE]|Putative ATP-dependent Clp protease proteolytic subunit, mitochondrial OS=Mus musculus GN=Clpp PE=1 SV=1 - [CLPP_MOUSE]	O88696	0.981053	0.937932	0.986492	1.03185
Dihydrolipoyl dehydrogenase, mitochondrial OS=Mus musculus GN=Dld PE=1 SV=2 - [DLDH_MOUSE]	O08749	0.988499	0.979932	1.02285	1.03179
[Pyruvate dehydrogenase (acetyl-transferring)] kinase isozyme 3, mitochondrial OS=Mus musculus GN=Pdk3 PE=1 SV=1 - [PDK3_MOUSE]|[Pyruvate dehydrogenase (acetyl-transferring)] kinase isozyme 3, mitochondrial OS=Mus musculus GN=Pdk3 PE=2 SV=1 - [PDK3_MOUSE]	Q922H2	1.02411	0.988195	0.995573	1.03175
Heterogeneous nuclear ribonucleoprotein U-like protein 2 OS=Mus musculus GN=Hnrnpul2 PE=1 SV=2 - [HNRL2_MOUSE]	Q00PI9	0.947783	0.96473	1.04992	1.03148
Cytosolic 10-formyltetrahydrofolate dehydrogenase OS=Mus musculus GN=Aldh1l1 PE=1 SV=1 - [AL1L1_MOUSE]	Q8R0Y6	0.957616	0.981044	1.05665	1.03142
Argininosuccinate lyase OS=Mus musculus GN=Asl PE=1 SV=1 - [ARLY_MOUSE]	Q91YI0	0.970723	0.981277	1.04253	1.03132
Aspartate aminotransferase, cytoplasmic OS=Mus musculus GN=Got1 PE=1 SV=3 - [AATC_MOUSE]	P05201	1.00505	1.00803	1.03437	1.03131
Spermidine synthase OS=Mus musculus GN=Srm PE=2 SV=1 - [SPEE_MOUSE]	Q64674	1.08083	1.04463	0.996738	1.03128
Protein FAM98B OS=Mus musculus GN=Fam98b PE=1 SV=1 - [FA98B_MOUSE]|Protein FAM98B OS=Mus musculus GN=Fam98b PE=2 SV=1 - [FA98B_MOUSE]	Q80VD1	0.936531	0.907441	0.999238	1.03127
GRIP1-associated protein 1 OS=Mus musculus GN=Gripap1 PE=1 SV=1 - [GRAP1_MOUSE]	Q8VD04	0.99011	0.976003	1.01656	1.03125
Threonine synthase-like 1 OS=Mus musculus GN=Thnsl1 PE=1 SV=1 - [THNS1_MOUSE]|Threonine synthase-like 1 OS=Mus musculus GN=Thnsl1 PE=2 SV=1 - [THNS1_MOUSE]	Q8BH55	0.973002	0.977705	1.0362	1.03121
Glycerol-3-phosphate dehydrogenase 1-like protein OS=Mus musculus GN=Gpd1l PE=1 SV=2 - [GPD1L_MOUSE]	Q3ULJ0	1.03074	1.01617	1.01658	1.03116
Dynactin subunit 6 OS=Mus musculus GN=Dctn6 PE=1 SV=1 - [DCTN6_MOUSE]	Q9WUB4	1.22946	1.40657	1.1795	1.03098
Pantothenate kinase 4 OS=Mus musculus GN=Pank4 PE=1 SV=2 - [PANK4_MOUSE]	Q80YV4	0.959709	0.958268	1.02928	1.03083
Transmembrane emp24 domain-containing protein 10 OS=Mus musculus GN=Tmed10 PE=1 SV=1 - [TMEDA_MOUSE]|Transmembrane emp24 domain-containing protein 10 OS=Mus musculus GN=Tmed10 PE=2 SV=1 - [TMEDA_MOUSE]	Q9D1D4	0.971898	1.01107	1.07234	1.0308
Succinyl-CoA:3-ketoacid coenzyme A transferase 1, mitochondrial OS=Mus musculus GN=Oxct1 PE=1 SV=1 - [SCOT1_MOUSE]	Q9D0K2	0.964967	0.928867	0.992175	1.03073
NADH dehydrogenase [ubiquinone] 1 alpha subcomplex subunit 8 OS=Mus musculus GN=Ndufa8 PE=1 SV=3 - [NDUA8_MOUSE]	Q9DCJ5	0.976874	0.997725	1.05268	1.03069
Rho-associated protein kinase 2 OS=Mus musculus GN=Rock2 PE=1 SV=1 - [ROCK2_MOUSE]	P70336	1.00609	0.970135	0.993838	1.03067
60S acidic ribosomal protein P2 OS=Mus musculus GN=Rplp2 PE=1 SV=3 - [RLA2_MOUSE]	P99027	0.939238	0.928999	1.01943	1.03067
Inactive dipeptidyl peptidase 10 OS=Mus musculus GN=Dpp10 PE=1 SV=1 - [DPP10_MOUSE]|Inactive dipeptidyl peptidase 10 OS=Mus musculus GN=Dpp10 PE=2 SV=1 - [DPP10_MOUSE]	Q6NXK7	0.95496	0.887748	0.958095	1.03063
Ran-binding protein 3 OS=Mus musculus GN=Ranbp3 PE=1 SV=2 - [RANB3_MOUSE]	Q9CT10	0.688201	0.655634	0.981769	1.03054
COMM domain-containing protein 8	Q9CZG3	0.953969	0.909171	0.982095	1.03049
E3 ubiquitin-protein ligase HECTD3	Q3U487	1.03763	0.957615	0.950979	1.03044
Heterogeneous nuclear ribonucleoprotein U OS=Mus musculus GN=Hnrnpu PE=1 SV=1 - [HNRPU_MOUSE]	Q8VEK3	1.02929	0.968904	0.969954	1.0304
Peptidyl-prolyl cis-trans isomerase F, mitochondrial OS=Mus musculus GN=Ppif PE=1 SV=1 - [PPIF_MOUSE]	Q99KR7	0.939766	0.933819	1.02384	1.03036
Ubiquitin-protein ligase E3A OS=Mus musculus GN=Ube3a PE=1 SV=2 - [UBE3A_MOUSE]	O08759	0.979415	0.95204	1.00154	1.03033
Radixin OS=Mus musculus GN=Rdx PE=1 SV=3 - [RADI_MOUSE]	P26043	0.960526	1.00114	1.07386	1.03029
Homer protein homolog 1 OS=Mus musculus GN=Homer1 PE=1 SV=2 - [HOME1_MOUSE]	Q9Z2Y3	0.986557	0.921651	0.962403	1.03018
Ras-related protein Rab-2A OS=Mus musculus GN=Rab2a PE=1 SV=1 - [RAB2A_MOUSE]	P53994	0.982526	1.00276	1.05132	1.03011
40S ribosomal protein S2 OS=Mus musculus GN=Rps2 PE=1 SV=3 - [RS2_MOUSE]|40S ribosomal protein S2 OS=Mus musculus GN=Rps2 PE=2 SV=3 - [RS2_MOUSE]	P25444	1.08448	1.10568	1.05022	1.03009
Sorting nexin-16 OS=Mus musculus GN=Snx16 PE=1 SV=2 - [SNX16_MOUSE]	Q8C080	0.979833	0.916621	0.96361	1.03006
Protein disulfide-isomerase A4 OS=Mus musculus GN=Pdia4 PE=1 SV=3 - [PDIA4_MOUSE]	P08003	0.969099	1.03415	1.09918	1.03004
60S ribosomal protein L14 OS=Mus musculus GN=Rpl14 PE=1 SV=3 - [RL14_MOUSE]|60S ribosomal protein L14 OS=Mus musculus GN=Rpl14 PE=2 SV=3 - [RL14_MOUSE]	Q9CR57	0.956176	0.950022	1.0234	1.03003
Succinyl-CoA ligase [ADP/GDP-forming] subunit alpha, mitochondrial OS=Mus musculus GN=Suclg1 PE=1 SV=4 - [SUCA_MOUSE]	Q9WUM5	0.937709	0.973723	1.06957	1.03001
BDNF/NT-3 growth factors receptor OS=Mus musculus GN=Ntrk2 PE=1 SV=1 - [NTRK2_MOUSE]	P15209	0.861898	0.86973	1.03937	1.03001
Sodium/potassium-transporting ATPase subunit alpha-2 OS=Mus musculus GN=Atp1a2 PE=1 SV=1 - [AT1A2_MOUSE]	Q6PIE5	0.976744	0.978064	1.03139	1.03
40S ribosomal protein SA OS=Mus musculus GN=Rpsa PE=1 SV=4 - [RSSA_MOUSE]	P14206	0.990005	0.967694	1.0067	1.02991
Redox-regulatory protein FAM213A OS=Mus musculus GN=Fam213a PE=1 SV=2 - [F213A_MOUSE]	Q9CYH2	0.953987	0.933441	1.00766	1.02984
Acylphosphatase-1 OS=Mus musculus GN=Acyp1 PE=1 SV=2 - [ACYP1_MOUSE]|Acylphosphatase-1 OS=Mus musculus GN=Acyp1 PE=2 SV=2 - [ACYP1_MOUSE]	P56376	0.962637	0.932602	0.997644	1.02977
Voltage-dependent L-type calcium channel subunit alpha-1C	Q01815	0.936155	0.933944	1.02718	1.02961
AP-2 complex subunit beta OS=Mus musculus GN=Ap2b1 PE=1 SV=1 - [AP2B1_MOUSE]	Q9DBG3	0.997399	0.96694	0.998044	1.02948
Succinate dehydrogenase [ubiquinone] iron-sulfur subunit, mitochondrial OS=Mus musculus GN=Sdhb PE=1 SV=1 - [SDHB_MOUSE]|Succinate dehydrogenase [ubiquinone] iron-sulfur subunit, mitochondrial OS=Mus musculus GN=Sdhb PE=1 SV=1 - [DHSB_MOUSE]	Q9CQA3	0.98599	1.00375	1.04802	1.02947
NADH dehydrogenase [ubiquinone] 1 beta subcomplex subunit 8, mitochondrial OS=Mus musculus GN=Ndufb8 PE=1 SV=1 - [NDUB8_MOUSE]	Q9D6J5	0.998445	0.960597	0.990315	1.02933
Phosphoglycerate kinase 1 OS=Mus musculus GN=Pgk1 PE=1 SV=4 - [PGK1_MOUSE]|Phosphoglycerate kinase 1 OS=Sus scrofa GN=PGK1 PE=1 SV=3 - [PGK1_PIG]|Phosphoglycerate kinase 2 OS=Equus caballus GN=PGK2 PE=3 SV=3 - [PGK2_HORSE]	P09411	0.956451	0.94075	1.01242	1.02932
Cholesterol 24-hydroxylase OS=Mus musculus GN=Cyp46a1 PE=1 SV=1 - [CP46A_MOUSE]|Cholesterol 24-hydroxylase OS=Mus musculus GN=Cyp46a1 PE=2 SV=1 - [CP46A_MOUSE]	Q9WVK8	0.960826	0.907675	0.972326	1.02926
Protein phosphatase methylesterase 1 OS=Mus musculus GN=Ppme1 PE=1 SV=5 - [PPME1_MOUSE]	Q8BVQ5	0.897571	0.859454	0.985552	1.02926
Epimerase family protein SDR39U1 OS=Mus musculus GN=Sdr39u1 PE=2 SV=1 - [D39U1_MOUSE]	Q5M8N4	0.962844	0.957525	1.02356	1.02924
Selenoprotein S OS=Mus musculus GN=Vimp PE=2 SV=3 - [SELS_MOUSE]	Q9BCZ4	0.971199	1.02794	1.08933	1.0292
Adenosine kinase OS=Mus musculus GN=Adk PE=1 SV=2 - [ADK_MOUSE]	P55264	0.973091	1.01383	1.07228	1.02919
GDP-mannose 4,6 dehydratase OS=Mus musculus GN=Gmds PE=1 SV=1 - [GMDS_MOUSE]|GDP-mannose 4,6 dehydratase OS=Mus musculus GN=Gmds PE=2 SV=1 - [GMDS_MOUSE]	Q8K0C9	0.868672	0.818698	0.969883	1.02909
Eukaryotic translation initiation factor 3 subunit H OS=Mus musculus GN=Eif3h PE=1 SV=1 - [EIF3H_MOUSE]	Q91WK2	0.987778	0.976182	1.01676	1.02884
Ras-related protein Rab-3A OS=Mus musculus GN=Rab3a PE=1 SV=1 - [RAB3A_MOUSE]	P63011	0.990258	0.928665	0.964732	1.02872
Short/branched chain specific acyl-CoA dehydrogenase, mitochondrial OS=Mus musculus GN=Acadsb PE=1 SV=1 - [ACDSB_MOUSE]	Q9DBL1	0.917208	0.953824	1.06952	1.02847
Dual specificity mitogen-activated protein kinase kinase 6 OS=Mus musculus GN=Map2k6 PE=1 SV=1 - [MP2K6_MOUSE]	P70236	1.04993	0.979006	0.9589	1.02837
Methylcrotonoyl-CoA carboxylase subunit alpha, mitochondrial OS=Mus musculus GN=Mccc1 PE=1 SV=2 - [MCCA_MOUSE]	Q99MR8	0.998549	0.934258	0.962141	1.02835
Leucine zipper transcription factor-like protein 1 OS=Mus musculus GN=Lztfl1 PE=1 SV=1 - [LZTL1_MOUSE]	Q9JHQ5	0.970993	0.922226	0.976695	1.02834
Probable ATP-dependent RNA helicase DDX17 OS=Mus musculus GN=Ddx17 PE=1 SV=1 - [DDX17_MOUSE]|Probable ATP-dependent RNA helicase DDX17 OS=Mus musculus GN=Ddx17 PE=2 SV=1 - [DDX17_MOUSE]	Q501J6	0.961236	0.905087	0.968137	1.0282
Actin-related protein 2/3 complex subunit 1A OS=Mus musculus GN=Arpc1a PE=1 SV=1 - [ARC1A_MOUSE]	Q9R0Q6	1.0895	1.0395	0.980997	1.02818
Succinyl-CoA ligase [ADP-forming] subunit beta, mitochondrial OS=Mus musculus GN=Sucla2 PE=1 SV=2 - [SUCB1_MOUSE]	Q9Z2I9	1.02978	1.01158	1.01001	1.02818
Arf-GAP with SH3 domain, ANK repeat and PH domain-containing protein 2 OS=Mus musculus GN=Asap2 PE=1 SV=3 - [ASAP2_MOUSE]	Q7SIG6	1.01334	0.940389	0.954123	1.02814
Mitochondrial import inner membrane translocase subunit TIM16 OS=Mus musculus GN=Pam16 PE=2 SV=1 - [TIM16_MOUSE]	Q9CQV1	0.966276	0.926753	0.986085	1.02814
Nischarin OS=Mus musculus GN=Nisch PE=1 SV=2 - [NISCH_MOUSE]	Q80TM9	0.931233	0.914694	1.00987	1.02813
Translationally-controlled tumor protein OS=Mus musculus GN=Tpt1 PE=1 SV=1 - [TCTP_MOUSE]	P63028	0.887383	0.898707	1.04121	1.02809
Mannose-1-phosphate guanyltransferase beta OS=Mus musculus GN=Gmppb PE=1 SV=1 - [GMPPB_MOUSE]|Mannose-1-phosphate guanyltransferase beta OS=Mus musculus GN=Gmppb PE=2 SV=1 - [GMPPB_MOUSE]	Q8BTZ7	0.992918	0.97379	1.00815	1.02796
Neurotrimin OS=Mus musculus GN=Ntm PE=1 SV=2 - [NTRI_MOUSE]|Neurotrimin OS=Mus musculus GN=Ntm PE=2 SV=2 - [NTRI_MOUSE]	Q99PJ0	0.980532	0.924028	0.9687	1.02794
Electron transfer flavoprotein subunit beta OS=Mus musculus GN=Etfb PE=1 SV=3 - [ETFB_MOUSE]	Q9DCW4	1.01892	0.996322	1.00513	1.02792
OCIA domain-containing protein 1 OS=Mus musculus GN=Ociad1 PE=1 SV=1 - [OCAD1_MOUSE]	Q9CRD0	0.861358	0.927633	1.10697	1.02789
Syntaxin-12 OS=Mus musculus GN=Stx12 PE=1 SV=1 - [STX12_MOUSE]	Q9ER00	0.99938	0.990234	1.01847	1.02788
Isocitrate dehydrogenase [NADP] cytoplasmic OS=Mus musculus GN=Idh1 PE=1 SV=2 - [IDHC_MOUSE]	O88844	0.971999	1.03965	1.09938	1.02783
Ubiquilin-2 OS=Mus musculus GN=Ubqln2 PE=1 SV=2 - [UBQL2_MOUSE]	Q9QZM0	0.947894	1.04787	1.13623	1.02782
Phosphatidylethanolamine-binding protein 1 OS=Mus musculus GN=Pebp1 PE=1 SV=3 - [PEBP1_MOUSE]	P70296	0.978673	0.945155	0.992586	1.02779
Syntaphilin OS=Mus musculus GN=Snph PE=1 SV=3 - [SNPH_MOUSE]|Syntaphilin OS=Mus musculus GN=Snph PE=2 SV=3 - [SNPH_MOUSE]	Q80U23	1.02964	1.01485	1.013	1.02776
Nidogen-1 OS=Mus musculus GN=Nid1 PE=1 SV=2 - [NID1_MOUSE]	P10493	1.01389	0.976641	0.989914	1.02767
Serine/threonine-protein kinase PAK 1 OS=Mus musculus GN=Pak1 PE=1 SV=1 - [PAK1_MOUSE]	O88643	1.03723	0.91651	0.908036	1.02764
Transmembrane protein 65 OS=Mus musculus GN=Tmem65 PE=1 SV=1 - [TMM65_MOUSE]|Transmembrane protein 65 OS=Mus musculus GN=Tmem65 PE=2 SV=1 - [TMM65_MOUSE]	Q4VAE3	0.997032	0.925528	0.953894	1.02759
Ubiquinone biosynthesis protein COQ9, mitochondrial OS=Mus musculus GN=Coq9 PE=1 SV=1 - [COQ9_MOUSE]	Q8K1Z0	1.06119	0.989208	0.957883	1.02758
Uridine-cytidine kinase-like 1	Q91YL3	1.04185	0.920847	0.908227	1.02758
116 kDa U5 small nuclear ribonucleoprotein component OS=Mus musculus GN=Eftud2 PE=1 SV=1 - [U5S1_MOUSE]	O08810	0.959074	0.922959	0.988864	1.02756
Cytochrome b-c1 complex subunit Rieske, mitochondrial OS=Mus musculus GN=Uqcrfs1 PE=1 SV=1 - [UCRI_MOUSE]	Q9CR68	1.05184	1.01268	0.98926	1.02751
Guanine nucleotide-binding protein G(q) subunit alpha OS=Mus musculus GN=Gnaq PE=1 SV=4 - [GNAQ_MOUSE]	P21279	0.948132	0.944857	1.02395	1.0275
Versican core protein OS=Mus musculus GN=Vcan PE=1 SV=2 - [CSPG2_MOUSE]	Q62059	0.911365	0.898641	1.01313	1.02747
RAC-alpha serine/threonine-protein kinase	P31750	0.926717	0.91598	1.01545	1.02735
Microtubule-associated protein 6 OS=Mus musculus GN=Map6 PE=1 SV=2 - [MAP6_MOUSE]	Q7TSJ2	0.991701	0.950139	0.984293	1.02735
ATP synthase subunit O, mitochondrial OS=Mus musculus GN=Atp5o PE=1 SV=1 - [ATPO_MOUSE]	Q9DB20	0.923657	0.910708	1.0129	1.0273
Serine/threonine-protein phosphatase PP1-alpha catalytic subunit OS=Mus musculus GN=Ppp1ca PE=1 SV=1 - [PP1A_MOUSE]|Serine/threonine-protein phosphatase PP1-gamma catalytic subunit OS=Bos taurus GN=PPP1CC PE=2 SV=1 - [PP1G_BOVIN]|Serine/threonine-protein phosphatase PP1-gamma catalytic subunit OS=Mus musculus GN=Ppp1cc PE=1 SV=1 - [PP1G_MOUSE]	P62137	1.02224	1.01332	1.01827	1.02723
Vesicle-fusing ATPase OS=Mus musculus GN=Nsf PE=1 SV=2 - [NSF_MOUSE]	P46460	0.986102	0.955577	0.995407	1.02721
Reticulocalbin-2 OS=Mus musculus GN=Rcn2 PE=1 SV=1 - [RCN2_MOUSE]|Reticulocalbin-2 OS=Mus musculus GN=Rcn2 PE=2 SV=1 - [RCN2_MOUSE]	Q8BP92	0.930237	0.912491	1.00753	1.02712
Rab11 family-interacting protein 5 OS=Mus musculus GN=Rab11fip5 PE=1 SV=2 - [RFIP5_MOUSE]	Q8R361	0.951069	0.915385	0.988544	1.02708
Dedicator of cytokinesis protein 3 OS=Mus musculus GN=Dock3 PE=1 SV=1 - [DOCK3_MOUSE]	Q8CIQ7	0.982015	0.903423	0.944875	1.02707
V-type proton ATPase subunit D OS=Mus musculus GN=Atp6v1d PE=1 SV=1 - [VATD_MOUSE]	P57746	0.954743	0.960222	1.03297	1.02707
Platelet-activating factor acetylhydrolase IB subunit gamma OS=Mus musculus GN=Pafah1b3 PE=1 SV=1 - [PA1B3_MOUSE]	Q61205	1.03482	1.08907	1.08089	1.02705
Striatin-interacting protein 1	Q8C079	1.15208	1.1181	0.996687	1.02697
Long-chain-fatty-acid--CoA ligase ACSBG1 OS=Mus musculus GN=Acsbg1 PE=1 SV=1 - [ACBG1_MOUSE]	Q99PU5	0.951305	0.942441	1.01732	1.02689
Glutathione S-transferase Mu 1 OS=Mus musculus GN=Gstm1 PE=1 SV=2 - [GSTM1_MOUSE]	P10649	0.938906	0.962886	1.05307	1.02684
Delta-aminolevulinic acid dehydratase OS=Mus musculus GN=Alad PE=1 SV=1 - [HEM2_MOUSE]	P10518	0.920914	0.872393	0.97269	1.02679
Homer protein homolog 2 OS=Mus musculus GN=Homer2 PE=1 SV=1 - [HOME2_MOUSE]	Q9QWW1	0.99555	0.958004	0.987906	1.02662
Spliceosome RNA helicase Ddx39b OS=Mus musculus GN=Ddx39b PE=1 SV=1 - [DX39B_MOUSE]	Q9Z1N5	0.940882	0.924429	1.00854	1.02649
Peptidyl-prolyl cis-trans isomerase NIMA-interacting 1 OS=Mus musculus GN=Pin1 PE=1 SV=1 - [PIN1_MOUSE]	Q9QUR7	1.03203	0.972864	0.967545	1.02639
Core histone macro-H2A.2 OS=Mus musculus GN=H2afy2 PE=1 SV=3 - [H2AW_MOUSE]	Q8CCK0	0.896153	0.899598	1.03031	1.02637
Proteasome subunit alpha type-4 OS=Mus musculus GN=Psma4 PE=1 SV=1 - [PSA4_MOUSE]	Q9R1P0	1.08125	1.09661	1.04085	1.02627
Cytoskeleton-associated protein 5 OS=Mus musculus GN=Ckap5 PE=1 SV=1 - [CKAP5_MOUSE]|Cytoskeleton-associated protein 5 OS=Mus musculus GN=Ckap5 PE=2 SV=1 - [CKAP5_MOUSE]	A2AGT5	0.962877	0.937929	0.999656	1.02625
Intersectin-2	Q9Z0R6	0.92481	0.885571	0.982666	1.02621
Heterogeneous nuclear ribonucleoprotein R OS=Homo sapiens GN=HNRNPR PE=1 SV=1 - [HNRPR_HUMAN]	O43390	0.916241	0.846424	0.947916	1.0261
Phenylalanine--tRNA ligase alpha subunit OS=Mus musculus GN=Farsa PE=1 SV=1 - [SYFA_MOUSE]|Phenylalanine--tRNA ligase alpha subunit OS=Mus musculus GN=Farsa PE=2 SV=1 - [SYFA_MOUSE]	Q8C0C7	0.984717	0.996903	1.03873	1.02604
Cell adhesion molecule 3 OS=Mus musculus GN=Cadm3 PE=1 SV=1 - [CADM3_MOUSE]	Q99N28	1.01936	0.973623	0.979961	1.026
Vimentin OS=Mus musculus GN=Vim PE=1 SV=3 - [VIME_MOUSE]	P20152	0.888878	1.22239	1.41094	1.02599
ATP-citrate synthase OS=Mus musculus GN=Acly PE=1 SV=1 - [ACLY_MOUSE]	Q91V92	1.01543	1.04984	1.06074	1.02598
Cytochrome b-c1 complex subunit 7 OS=Mus musculus GN=Uqcrb PE=1 SV=3 - [QCR7_MOUSE]	Q9D855	1.02737	1.02021	1.01866	1.02581
GAS2-like protein 1	Q8JZP9	1.00752	0.997655	1.01575	1.02579
Sulfated glycoprotein 1 OS=Mus musculus GN=Psap PE=1 SV=2 - [SAP_MOUSE]	Q61207	1.02997	1.00047	0.996385	1.02576
T-complex protein 1 subunit eta OS=Mus musculus GN=Cct7 PE=1 SV=1 - [TCPH_MOUSE]	P80313	0.985893	1.02233	1.06358	1.02567
Cadherin-2 OS=Mus musculus GN=Cdh2 PE=1 SV=2 - [CADH2_MOUSE]	P15116	0.969169	0.908604	0.961504	1.02559
Protein-arginine deiminase type-2 OS=Mus musculus GN=Padi2 PE=1 SV=2 - [PADI2_MOUSE]	Q08642	1.00403	0.995587	1.01695	1.02558
Citrate synthase, mitochondrial OS=Mus musculus GN=Cs PE=1 SV=1 - [CISY_MOUSE]	Q9CZU6	1.01102	1.02133	1.036	1.02554
Tumor protein D54 OS=Mus musculus GN=Tpd52l2 PE=1 SV=1 - [TPD54_MOUSE]	Q9CYZ2	0.9494	0.96648	1.04397	1.02552
Heat shock 70 kDa protein 12A OS=Mus musculus GN=Hspa12a PE=1 SV=1 - [HS12A_MOUSE]	Q8K0U4	0.994135	0.948026	0.977944	1.02551
Annexin A7 OS=Mus musculus GN=Anxa7 PE=1 SV=2 - [ANXA7_MOUSE]|Annexin A7 OS=Mus musculus GN=Anxa7 PE=2 SV=2 - [ANXA7_MOUSE]	Q07076	1.00279	1.03988	1.06317	1.02525
Long-chain-fatty-acid--CoA ligase 1 OS=Mus musculus GN=Acsl1 PE=1 SV=2 - [ACSL1_MOUSE]	P41216	0.942296	0.926601	1.00806	1.02514
Proteasome subunit alpha type-6 OS=Mus musculus GN=Psma6 PE=1 SV=1 - [PSA6_MOUSE]	Q9QUM9	0.965208	0.980711	1.04159	1.02513
Heterogeneous nuclear ribonucleoprotein A/B OS=Mus musculus GN=Hnrnpab PE=1 SV=1 - [ROAA_MOUSE]	Q99020	0.930428	0.888557	0.978929	1.02506
Lamin-B2 OS=Mus musculus GN=Lmnb2 PE=1 SV=2 - [LMNB2_MOUSE]	P21619	1.01571	0.958354	0.967155	1.02504
Heterogeneous nuclear ribonucleoprotein L-like OS=Mus musculus GN=Hnrnpll PE=1 SV=3 - [HNRLL_MOUSE]	Q921F4	0.947427	0.932275	1.00864	1.02504
Glyoxalase domain-containing protein 4 OS=Mus musculus GN=Glod4 PE=1 SV=1 - [GLOD4_MOUSE]|Glyoxalase domain-containing protein 4 OS=Mus musculus GN=Glod4 PE=2 SV=1 - [GLOD4_MOUSE]	Q9CPV4	0.955871	0.923361	0.99012	1.02498
60S ribosomal protein L17 OS=Mus musculus GN=Rpl17 PE=1 SV=3 - [RL17_MOUSE]|60S ribosomal protein L17 OS=Mus musculus GN=Rpl17 PE=2 SV=3 - [RL17_MOUSE]	Q9CPR4	1.0037	1.00517	1.02646	1.02496
Vacuolar protein sorting-associated protein 52 homolog OS=Mus musculus GN=Vps52 PE=1 SV=1 - [VPS52_MOUSE]|Vacuolar protein sorting-associated protein 52 homolog OS=Mus musculus GN=Vps52 PE=2 SV=1 - [VPS52_MOUSE]	Q8C754	1.00246	0.952717	0.974056	1.02491
Histidine--tRNA ligase, cytoplasmic OS=Mus musculus GN=Hars PE=2 SV=2 - [SYHC_MOUSE]	Q61035	0.950347	0.974669	1.05101	1.02479
T-complex protein 11-like protein 1 OS=Mus musculus GN=Tcp11l1 PE=1 SV=1 - [T11L1_MOUSE]|T-complex protein 11-like protein 1 OS=Mus musculus GN=Tcp11l1 PE=2 SV=1 - [T11L1_MOUSE]	Q8BTG3	1.07656	1.04122	0.991135	1.02478
Sorting nexin-30 OS=Mus musculus GN=Snx30 PE=1 SV=1 - [SNX30_MOUSE]|Sorting nexin-30 OS=Mus musculus GN=Snx30 PE=2 SV=1 - [SNX30_MOUSE]	Q8CE50	0.992056	0.976079	1.00814	1.02465
Thy-1 membrane glycoprotein OS=Mus musculus GN=Thy1 PE=1 SV=1 - [THY1_MOUSE]	P01831	0.949978	0.91695	0.988981	1.0246
Synaptic vesicle glycoprotein 2A OS=Mus musculus GN=Sv2a PE=1 SV=1 - [SV2A_MOUSE]	Q9JIS5	1.01134	0.989573	1.00248	1.02453
D-dopachrome decarboxylase OS=Mus musculus GN=Ddt PE=1 SV=3 - [DOPD_MOUSE]	O35215	0.912243	0.89227	1.00205	1.02448
Trifunctional purine biosynthetic protein adenosine-3 OS=Mus musculus GN=Gart PE=2 SV=3 - [PUR2_MOUSE]	Q64737	0.933596	0.932709	1.02349	1.02446
CCR4-NOT transcription complex subunit 1 OS=Mus musculus GN=Cnot1 PE=1 SV=2 - [CNOT1_MOUSE]	Q6ZQ08	0.961145	0.948889	1.01137	1.02444
Prohibitin OS=Mus musculus GN=Phb PE=1 SV=1 - [PHB_MOUSE]	P67778	0.980493	0.964488	1.00768	1.02441
Synergin gamma OS=Mus musculus GN=Synrg PE=1 SV=1 - [SYNRG_MOUSE]	Q5SV85	0.977148	0.912227	0.956298	1.02436
COP9 signalosome complex subunit 1 OS=Mus musculus GN=Gps1 PE=1 SV=1 - [CSN1_MOUSE]	Q99LD4	1.03096	1.0216	1.01504	1.02434
Proliferation-associated protein 2G4 OS=Mus musculus GN=Pa2g4 PE=1 SV=3 - [PA2G4_MOUSE]	P50580	1.01512	0.998812	1.00772	1.02418
N-terminal EF-hand calcium-binding protein 2 OS=Mus musculus GN=Necab2 PE=1 SV=1 - [NECA2_MOUSE]	Q91ZP9	0.942986	0.92468	1.00429	1.02417
Paraspeckle component 1 OS=Mus musculus GN=Pspc1 PE=1 SV=1 - [PSPC1_MOUSE]	Q8R326	0.985562	0.97202	1.01006	1.02413
Paralemmin-1 OS=Mus musculus GN=Palm PE=1 SV=1 - [PALM_MOUSE]	Q9Z0P4	1.02322	0.951775	0.952618	1.02412
Trafficking protein particle complex subunit 1 OS=Mus musculus GN=Trappc1 PE=1 SV=1 - [TPPC1_MOUSE]	Q5NCF2	0.926037	0.930981	1.02949	1.02402
Ras-related protein M-Ras OS=Mus musculus GN=Mras PE=1 SV=1 - [RASM_MOUSE]	O08989	0.968847	0.95204	1.00613	1.02389
Disks large homolog 2 OS=Mus musculus GN=Dlg2 PE=1 SV=2 - [DLG2_MOUSE]	Q91XM9	0.990024	0.962626	0.995364	1.02369
Phosphatidate cytidylyltransferase 2 OS=Mus musculus GN=Cds2 PE=1 SV=1 - [CDS2_MOUSE]	Q99L43	0.983463	0.942962	0.981521	1.02368
Proteasome subunit alpha type-7 OS=Mus musculus GN=Psma7 PE=1 SV=1 - [PSA7_MOUSE]	Q9Z2U0	0.975605	0.967046	1.01443	1.02341
Calcium/calmodulin-dependent protein kinase kinase 2 OS=Mus musculus GN=Camkk2 PE=1 SV=2 - [KKCC2_MOUSE]	Q8C078	1.01802	0.959477	0.964515	1.02337
Plexin-A4 OS=Mus musculus GN=Plxna4 PE=1 SV=3 - [PLXA4_MOUSE]	Q80UG2	0.988444	0.952375	0.985988	1.02333
Alanyl-tRNA editing protein Aarsd1 OS=Mus musculus GN=Aarsd1 PE=1 SV=2 - [AASD1_MOUSE]	Q3THG9	0.99692	0.9507	0.975858	1.0233
Tubulin-specific chaperone D OS=Mus musculus GN=Tbcd PE=1 SV=1 - [TBCD_MOUSE]|Tubulin-specific chaperone D OS=Mus musculus GN=Tbcd PE=2 SV=1 - [TBCD_MOUSE]	Q8BYA0	0.937339	0.968027	1.05677	1.02327
Protein 4.1 OS=Mus musculus GN=Epb41 PE=1 SV=2 - [41_MOUSE]|Band 4.1-like protein 1 OS=Mus musculus GN=Epb41l1 PE=1 SV=2 - [E41L1_MOUSE]	Q9Z2H5	0.995077	0.955529	0.982316	1.02297
Isoleucine--tRNA ligase, cytoplasmic OS=Mus musculus GN=Iars PE=1 SV=2 - [SYIC_MOUSE]|Isoleucine--tRNA ligase, cytoplasmic OS=Mus musculus GN=Iars PE=2 SV=2 - [SYIC_MOUSE]	Q8BU30	0.990883	0.982752	1.0145	1.02289
Cytospin-B OS=Mus musculus GN=Specc1 PE=1 SV=2 - [CYTSB_MOUSE]	Q5SXY1	1.02734	1.00076	0.996408	1.02288
Inorganic pyrophosphatase 2, mitochondrial OS=Mus musculus GN=Ppa2 PE=1 SV=1 - [IPYR2_MOUSE]	Q91VM9	0.911348	0.906344	1.01723	1.02285
Protein OSCP1 OS=Mus musculus GN=Oscp1 PE=2 SV=1 - [OSCP1_MOUSE]	Q8BHW2	0.987325	0.927061	0.960294	1.02272
SEC14-like protein 2 OS=Mus musculus GN=Sec14l2 PE=2 SV=1 - [S14L2_MOUSE]	Q99J08	0.966471	0.984288	1.04156	1.02271
Ribosome maturation protein SBDS OS=Mus musculus GN=Sbds PE=1 SV=4 - [SBDS_MOUSE]	P70122	1.02985	1.06895	1.06153	1.0227
Aflatoxin B1 aldehyde reductase member 2 OS=Mus musculus GN=Akr7a2 PE=1 SV=3 - [ARK72_MOUSE]	Q8CG76	0.935428	0.912144	0.997237	1.02269
Glycogen synthase kinase-3 beta OS=Mus musculus GN=Gsk3b PE=1 SV=2 - [GSK3B_MOUSE]	Q9WV60	0.923423	0.899779	0.99647	1.02265
Immunoglobulin superfamily member 8 OS=Mus musculus GN=Igsf8 PE=1 SV=2 - [IGSF8_MOUSE]	Q8R366	0.93528	0.912717	0.997956	1.02263
26S proteasome non-ATPase regulatory subunit 7 OS=Mus musculus GN=Psmd7 PE=1 SV=2 - [PSMD7_MOUSE]	P26516	0.955444	0.961116	1.02866	1.02259
Synaptic vesicle glycoprotein 2B OS=Mus musculus GN=Sv2b PE=1 SV=1 - [SV2B_MOUSE]	Q8BG39	1.01728	0.930417	0.935262	1.02257
Secernin-1 OS=Mus musculus GN=Scrn1 PE=1 SV=1 - [SCRN1_MOUSE]	Q9CZC8	0.991338	0.935154	0.964526	1.02248
Aldehyde dehydrogenase, mitochondrial OS=Mus musculus GN=Aldh2 PE=1 SV=1 - [ALDH2_MOUSE]	P47738	0.940458	0.943757	1.026	1.02241
Activator of 90 kDa heat shock protein ATPase homolog 1 OS=Mus musculus GN=Ahsa1 PE=1 SV=2 - [AHSA1_MOUSE]|Activator of 90 kDa heat shock protein ATPase homolog 1 OS=Mus musculus GN=Ahsa1 PE=2 SV=2 - [AHSA1_MOUSE]	Q8BK64	1.07509	1.13078	1.07516	1.0222
Omega-amidase NIT2 OS=Mus musculus GN=Nit2 PE=1 SV=1 - [NIT2_MOUSE]	Q9JHW2	0.93701	0.945168	1.03109	1.02219
Synaptogyrin-1 OS=Mus musculus GN=Syngr1 PE=1 SV=2 - [SNG1_MOUSE]	O55100	1.08783	0.990236	0.930456	1.02216
V-type proton ATPase subunit d 1 OS=Mus musculus GN=Atp6v0d1 PE=1 SV=2 - [VA0D1_MOUSE]	P51863	0.993956	0.957986	0.985158	1.02215
Acyl-coenzyme A thioesterase 13 OS=Mus musculus GN=Acot13 PE=1 SV=1 - [ACO13_MOUSE]	Q9CQR4	0.980432	0.942873	0.982987	1.02214
NAD-dependent malic enzyme, mitochondrial OS=Mus musculus GN=Me2 PE=1 SV=1 - [MAOM_MOUSE]	Q99KE1	1.00592	0.938546	0.953657	1.02211
Bifunctional protein NCOAT OS=Mus musculus GN=Mgea5 PE=1 SV=2 - [NCOAT_MOUSE]	Q9EQQ9	0.944251	0.928722	1.0052	1.02201
5'-AMP-activated protein kinase catalytic subunit alpha-1 OS=Mus musculus GN=Prkaa1 PE=1 SV=2 - [AAPK1_MOUSE]	Q5EG47	0.811512	0.883694	1.11283	1.02194
Protein SOGA3 OS=Mus musculus GN=Soga3 PE=1 SV=2 - [SOGA3_MOUSE]|Protein SOGA3 OS=Mus musculus GN=Soga3 PE=2 SV=2 - [SOGA3_MOUSE]	Q6NZL0	1.05506	0.975808	0.945128	1.02189
Myc box-dependent-interacting protein 1 OS=Mus musculus GN=Bin1 PE=1 SV=1 - [BIN1_MOUSE]	O08539	0.949433	0.927193	0.997644	1.02157
Coiled-coil domain-containing protein 6 OS=Mus musculus GN=Ccdc6 PE=1 SV=1 - [CCDC6_MOUSE]	D3YZP9	1.02895	0.965563	0.958566	1.0215
Rho GTPase-activating protein 35 OS=Mus musculus GN=Arhgap35 PE=1 SV=3 - [RHG35_MOUSE]	Q91YM2	0.983282	0.954236	0.991318	1.02149
Echinoderm microtubule-associated protein-like 2 OS=Mus musculus GN=Eml2 PE=1 SV=1 - [EMAL2_MOUSE]|Echinoderm microtubule-associated protein-like 2 OS=Mus musculus GN=Eml2 PE=2 SV=1 - [EMAL2_MOUSE]	Q7TNG5	0.953101	0.930781	0.997553	1.02147
Saccharopine dehydrogenase-like oxidoreductase OS=Mus musculus GN=Sccpdh PE=2 SV=1 - [SCPDL_MOUSE]	Q8R127	0.952852	0.967591	1.03722	1.02142
Septin-2 OS=Mus musculus GN=Sept2 PE=1 SV=2 - [SEPT2_MOUSE]	P42208	0.969107	0.976805	1.02949	1.02138
Peroxiredoxin-1 OS=Mus musculus GN=Prdx1 PE=1 SV=1 - [PRDX1_MOUSE]|Peroxiredoxin-1 OS=Homo sapiens GN=PRDX1 PE=1 SV=1 - [PRDX1_HUMAN]	P35700	0.934607	1.02832	1.12374	1.02133
Voltage-dependent calcium channel gamma-3 subunit OS=Mus musculus GN=Cacng3 PE=2 SV=2 - [CCG3_MOUSE]	Q9JJV5	1.0012	0.985817	1.00548	1.02118
COP9 signalosome complex subunit 7a OS=Mus musculus GN=Cops7a PE=1 SV=2 - [CSN7A_MOUSE]	Q9CZ04	0.957392	0.959577	1.0235	1.02117
Golgi apparatus protein 1 OS=Mus musculus GN=Glg1 PE=1 SV=1 - [GSLG1_MOUSE]	Q61543	1.0176	1.03748	1.0411	1.02115
Calcium-transporting ATPase type 2C member 1	Q80XR2	1.01486	1.01743	1.02369	1.0211
Microtubule-associated protein RP/EB family member 2 OS=Mus musculus GN=Mapre2 PE=1 SV=1 - [MARE2_MOUSE]	Q8R001	0.91547	0.933194	1.04076	1.021
Septin-8 OS=Mus musculus GN=Sept8 PE=1 SV=4 - [SEPT8_MOUSE]	Q8CHH9	0.996148	0.997181	1.02194	1.02088
Cathepsin B OS=Mus musculus GN=Ctsb PE=1 SV=2 - [CATB_MOUSE]	P10605	0.864326	0.940092	1.11029	1.02081
Glypican-4 OS=Mus musculus GN=Gpc4 PE=1 SV=2 - [GPC4_MOUSE]|Glypican-4 OS=Mus musculus GN=Gpc4 PE=2 SV=2 - [GPC4_MOUSE]	P51655	1.10498	1.06058	0.979676	1.02069
Myelin expression factor 2 OS=Mus musculus GN=Myef2 PE=1 SV=1 - [MYEF2_MOUSE]	Q8C854	0.969564	0.936294	0.985562	1.02058
Solute carrier family 2, facilitated glucose transporter member 3 OS=Mus musculus GN=Slc2a3 PE=1 SV=1 - [GTR3_MOUSE]	P32037	1.06709	1.00203	0.958346	1.02057
Aspartate--tRNA ligase, cytoplasmic OS=Mus musculus GN=Dars PE=1 SV=2 - [SYDC_MOUSE]|Aspartate--tRNA ligase, cytoplasmic OS=Mus musculus GN=Dars PE=2 SV=2 - [SYDC_MOUSE]	Q922B2	1.00693	1.00549	1.01909	1.02056
Exocyst complex component 6B OS=Mus musculus GN=Exoc6b PE=2 SV=1 - [EXC6B_MOUSE]	A6H5Z3	0.986979	0.972115	1.00502	1.02039
Cytochrome c oxidase subunit 4 isoform 1, mitochondrial OS=Mus musculus GN=Cox4i1 PE=1 SV=2 - [COX41_MOUSE]	P19783	1.033	0.953258	0.941592	1.02036
Endonuclease domain-containing 1 protein OS=Mus musculus GN=Endod1 PE=1 SV=2 - [ENDD1_MOUSE]	Q8C522	1.06639	1.11749	1.06919	1.0203
Synaptobrevin homolog YKT6 OS=Mus musculus GN=Ykt6 PE=1 SV=1 - [YKT6_MOUSE]|Synaptobrevin homolog YKT6 OS=Mus musculus GN=Ykt6 PE=2 SV=1 - [YKT6_MOUSE]	Q9CQW1	1.00619	0.972625	0.986179	1.02021
Creatine kinase U-type, mitochondrial OS=Mus musculus GN=Ckmt1 PE=1 SV=1 - [KCRU_MOUSE]	P30275	0.984971	0.959964	0.994223	1.02012
GMP synthase [glutamine-hydrolyzing] OS=Mus musculus GN=Gmps PE=1 SV=2 - [GUAA_MOUSE]	Q3THK7	0.972443	0.947362	0.993758	1.02007
Heat shock 70 kDa protein 4L OS=Mus musculus GN=Hspa4l PE=1 SV=2 - [HS74L_MOUSE]|Heat shock protein 105 kDa OS=Pongo abelii GN=HSPH1 PE=2 SV=1 - [HS105_PONAB]	P48722	0.973193	0.986119	1.03351	1.01997
Chromodomain-helicase-DNA-binding protein 4 OS=Mus musculus GN=Chd4 PE=1 SV=1 - [CHD4_MOUSE]	Q6PDQ2	0.981399	0.964553	1.00229	1.0198
Endophilin-A3 OS=Mus musculus GN=Sh3gl3 PE=1 SV=1 - [SH3G3_MOUSE]|Endophilin-A3 OS=Mus musculus GN=Sh3gl3 PE=2 SV=1 - [SH3G3_MOUSE]	Q62421	0.953944	0.904516	0.966855	1.01969
Glucosidase 2 subunit beta OS=Mus musculus GN=Prkcsh PE=1 SV=1 - [GLU2B_MOUSE]	O08795	0.99534	1.00875	1.03341	1.01967
Probable ATP-dependent RNA helicase DDX5 OS=Mus musculus GN=Ddx5 PE=1 SV=2 - [DDX5_MOUSE]	Q61656	0.913946	0.903319	1.0078	1.01966
SURP and G-patch domain-containing protein 2 OS=Mus musculus GN=Sugp2 PE=1 SV=2 - [SUGP2_MOUSE]|SURP and G-patch domain-containing protein 2 OS=Mus musculus GN=Sugp2 PE=2 SV=2 - [SUGP2_MOUSE]	Q8CH09	0.942572	0.934844	1.01125	1.01961
Ras GTPase-activating protein-binding protein 2 OS=Mus musculus GN=G3bp2 PE=1 SV=2 - [G3BP2_MOUSE]	P97379	1.05632	1.00946	0.974369	1.01959
Echinoderm microtubule-associated protein-like 1 OS=Mus musculus GN=Eml1 PE=1 SV=1 - [EMAL1_MOUSE]	Q05BC3	0.975735	0.980867	1.02495	1.01959
Importin-4 OS=Mus musculus GN=Ipo4 PE=1 SV=1 - [IPO4_MOUSE]	Q8VI75	0.949581	0.931802	1.00048	1.01957
Mitochondrial import receptor subunit TOM70 OS=Mus musculus GN=Tomm70a PE=1 SV=2 - [TOM70_MOUSE]	Q9CZW5	0.98885	0.978759	1.00905	1.01946
Synaptotagmin-5 OS=Mus musculus GN=Syt5 PE=1 SV=1 - [SYT5_MOUSE]	Q9R0N5	1.00686	1.04155	1.05443	1.01931
Glycylpeptide N-tetradecanoyltransferase 1 OS=Mus musculus GN=Nmt1 PE=1 SV=1 - [NMT1_MOUSE]	O70310	0.993928	0.973195	0.998046	1.01931
Triple functional domain protein OS=Mus musculus GN=Trio PE=1 SV=3 - [TRIO_MOUSE]	Q0KL02	0.961929	0.928559	0.983879	1.01924
ATP-dependent RNA helicase DDX1 OS=Mus musculus GN=Ddx1 PE=1 SV=1 - [DDX1_MOUSE]	Q91VR5	0.969927	0.947093	0.995199	1.01919
Cytohesin-3 OS=Mus musculus GN=Cyth3 PE=1 SV=1 - [CYH3_MOUSE]	O08967	1.0254	0.925892	0.920273	1.01918
Casein kinase II subunit alpha OS=Mus musculus GN=Csnk2a1 PE=1 SV=2 - [CSK21_MOUSE]	Q60737	0.928034	0.886692	0.973698	1.0191
Acyl-CoA-binding protein OS=Mus musculus GN=Dbi PE=1 SV=2 - [ACBP_MOUSE]	P31786	1.0405	1.19465	1.16995	1.019
Sec1 family domain-containing protein 1 OS=Mus musculus GN=Scfd1 PE=1 SV=1 - [SCFD1_MOUSE]	Q8BRF7	0.986916	0.965672	0.997058	1.01899
Rab GDP dissociation inhibitor beta OS=Mus musculus GN=Gdi2 PE=1 SV=1 - [GDIB_MOUSE]|Rab GDP dissociation inhibitor beta OS=Sus scrofa GN=GDI2 PE=2 SV=1 - [GDIB_PIG]	Q61598	0.947598	0.930077	1.00009	1.01893
Brain-specific angiogenesis inhibitor 1-associated protein 2 OS=Mus musculus GN=Baiap2 PE=1 SV=2 - [BAIP2_MOUSE]	Q8BKX1	1.02051	0.967902	0.966321	1.01884
Thioredoxin-like protein 1 OS=Mus musculus GN=Txnl1 PE=1 SV=3 - [TXNL1_MOUSE]|Thioredoxin-like protein 1 OS=Mus musculus GN=Txnl1 PE=2 SV=3 - [TXNL1_MOUSE]	Q8CDN6	0.980463	1.00258	1.04179	1.01881
Neuropilin-1 OS=Mus musculus GN=Nrp1 PE=1 SV=2 - [NRP1_MOUSE]	P97333	1.06939	1.10399	1.05174	1.01878
Protein prune homolog OS=Mus musculus GN=Prune PE=1 SV=1 - [PRUNE_MOUSE]|Protein prune homolog OS=Mus musculus GN=Prune PE=2 SV=1 - [PRUNE_MOUSE]	Q8BIW1	0.920591	0.919556	1.01754	1.01869
Tripartite motif-containing protein 2 OS=Mus musculus GN=Trim2 PE=1 SV=1 - [TRIM2_MOUSE]	Q9ESN6	0.983293	0.954391	0.988697	1.01864
Active breakpoint cluster region-related protein OS=Mus musculus GN=Abr PE=1 SV=1 - [ABR_MOUSE]	Q5SSL4	0.968685	0.919412	0.966776	1.01859
Growth arrest-specific protein 7 OS=Mus musculus GN=Gas7 PE=1 SV=1 - [GAS7_MOUSE]	Q60780	0.905828	0.866024	0.973715	1.01847
Ubiquitin-associated protein 2-like OS=Mus musculus GN=Ubap2l PE=1 SV=1 - [UBP2L_MOUSE]	Q80X50	1.04557	1.0171	0.990636	1.01837
Macrophage migration inhibitory factor OS=Mus musculus GN=Mif PE=1 SV=2 - [MIF_MOUSE]	P34884	1.22596	1.15835	0.962117	1.01828
Ephexin-1	Q8CHT1	0.955966	0.906273	0.965334	1.01827
Septin-7 OS=Mus musculus GN=Sept7 PE=1 SV=1 - [SEPT7_MOUSE]	O55131	0.961582	0.922541	0.976883	1.01822
Vesicular inhibitory amino acid transporter OS=Mus musculus GN=Slc32a1 PE=1 SV=3 - [VIAAT_MOUSE]	O35633	0.962878	0.942054	0.996088	1.01811
Aconitate hydratase, mitochondrial OS=Mus musculus GN=Aco2 PE=1 SV=1 - [ACON_MOUSE]	Q99KI0	0.980477	0.951289	0.987714	1.01802
U2 small nuclear ribonucleoprotein A' OS=Mus musculus GN=Snrpa1 PE=1 SV=2 - [RU2A_MOUSE]	P57784	1.02805	0.98535	0.975705	1.01799
Spermatogenesis-defective protein 39 homolog OS=Mus musculus GN=Vipas39 PE=1 SV=1 - [SPE39_MOUSE]	Q8BGQ1	0.955414	0.975446	1.03931	1.01797
Mitochondrial import inner membrane translocase subunit TIM50 OS=Mus musculus GN=Timm50 PE=1 SV=1 - [TIM50_MOUSE]	Q9D880	0.954262	0.927504	0.989317	1.01786
DNA topoisomerase 2-beta OS=Mus musculus GN=Top2b PE=1 SV=2 - [TOP2B_MOUSE]	Q64511	0.977938	0.936052	0.974125	1.01772
E3 ubiquitin-protein ligase NEDD4-like OS=Mus musculus GN=Nedd4l PE=1 SV=2 - [NED4L_MOUSE]	Q8CFI0	0.980996	0.94186	0.977008	1.0176
Leucyl-cystinyl aminopeptidase OS=Mus musculus GN=Lnpep PE=1 SV=1 - [LCAP_MOUSE]	Q8C129	1.0333	1.00383	0.988426	1.01743
Microtubule-associated protein 4 OS=Mus musculus GN=Map4 PE=1 SV=3 - [MAP4_MOUSE]	P27546	0.96487	0.941976	0.993245	1.01738
Dynamin-1-like protein OS=Mus musculus GN=Dnm1l PE=1 SV=2 - [DNM1L_MOUSE]	Q8K1M6	1.00713	0.983983	0.994	1.01738
NADH dehydrogenase [ubiquinone] 1 alpha subcomplex subunit 9, mitochondrial OS=Mus musculus GN=Ndufa9 PE=1 SV=2 - [NDUA9_MOUSE]	Q9DC69	0.984983	0.998103	1.0309	1.01735
STE20-related kinase adapter protein alpha	Q3UUJ4	1.06888	1.07013	1.01852	1.01733
Malectin OS=Mus musculus GN=Mlec PE=2 SV=2 - [MLEC_MOUSE]	Q6ZQI3	0.953861	1.0108	1.07806	1.01733
Mitochondrial import inner membrane translocase subunit Tim9 OS=Mus musculus GN=Timm9 PE=1 SV=1 - [TIM9_MOUSE]	Q9WV98	1.06425	1.10441	1.05567	1.01728
CDP-diacylglycerol--glycerol-3-phosphate 3-phosphatidyltransferase, mitochondrial OS=Mus musculus GN=Pgs1 PE=2 SV=1 - [PGPS1_MOUSE]	Q8BHF7	1.02129	1.04746	1.04334	1.01727
NADP-dependent malic enzyme OS=Mus musculus GN=Me1 PE=1 SV=2 - [MAOX_MOUSE]	P06801	1.00307	1.06294	1.07788	1.01717
Laminin subunit beta-2 OS=Mus musculus GN=Lamb2 PE=1 SV=2 - [LAMB2_MOUSE]|Laminin subunit beta-2 OS=Mus musculus GN=Lamb2 PE=2 SV=2 - [LAMB2_MOUSE]	Q61292	1.0264	1.00406	0.99502	1.01715
Endophilin-A1 OS=Mus musculus GN=Sh3gl2 PE=1 SV=2 - [SH3G2_MOUSE]	Q62420	0.979896	0.957872	0.994209	1.01707
Caytaxin OS=Mus musculus GN=Atcay PE=1 SV=1 - [ATCAY_MOUSE]	Q8BHE3	1.09167	1.06021	0.987753	1.01707
26S proteasome non-ATPase regulatory subunit 12 OS=Mus musculus GN=Psmd12 PE=1 SV=4 - [PSD12_MOUSE]	Q9D8W5	1.01764	1.07188	1.07119	1.01699
NT-3 growth factor receptor OS=Mus musculus GN=Ntrk3 PE=1 SV=1 - [NTRK3_MOUSE]	Q6VNS1	0.992394	0.986695	1.01113	1.01697
Valacyclovir hydrolase OS=Mus musculus GN=Bphl PE=1 SV=1 - [BPHL_MOUSE]	Q8R164	0.992081	0.980719	1.00532	1.01696
Leucine zipper protein 1 OS=Mus musculus GN=Luzp1 PE=1 SV=2 - [LUZP1_MOUSE]	Q8R4U7	0.956024	0.91311	0.971302	1.01695
NADH dehydrogenase [ubiquinone] iron-sulfur protein 3, mitochondrial OS=Mus musculus GN=Ndufs3 PE=1 SV=2 - [NDUS3_MOUSE]	Q9DCT2	0.947463	0.932053	1.00037	1.01691
ATP synthase subunit e, mitochondrial OS=Mus musculus GN=Atp5i PE=1 SV=2 - [ATP5I_MOUSE]	Q06185	0.958943	0.966064	1.02445	1.0169
Importin subunit alpha-4 OS=Mus musculus GN=Kpna3 PE=1 SV=1 - [IMA4_MOUSE]	O35344	1.02339	1.08538	1.07847	1.01687
U5 small nuclear ribonucleoprotein 200 kDa helicase OS=Mus musculus GN=Snrnp200 PE=1 SV=1 - [U520_MOUSE]	Q6P4T2	0.960933	0.934171	0.988537	1.01686
Mitochondrial import receptor subunit TOM34 OS=Mus musculus GN=Tomm34 PE=1 SV=1 - [TOM34_MOUSE]|Mitochondrial import receptor subunit TOM34 OS=Mus musculus GN=Tomm34 PE=2 SV=1 - [TOM34_MOUSE]	Q9CYG7	0.987609	1.02016	1.0503	1.01679
Elongation factor 2 OS=Mus musculus GN=Eef2 PE=1 SV=2 - [EF2_MOUSE]	P58252	1.02512	1.07334	1.0646	1.01677
Importin subunit beta-1 OS=Mus musculus GN=Kpnb1 PE=1 SV=2 - [IMB1_MOUSE]	P70168	0.921647	0.925279	1.02074	1.01673
Endoplasmin OS=Mus musculus GN=Hsp90b1 PE=1 SV=2 - [ENPL_MOUSE]	P08113	0.973484	1.04793	1.09439	1.01664
Protein SGT1 homolog OS=Mus musculus GN=Sugt1 PE=1 SV=3 - [SGT1_MOUSE]|Suppressor of G2 allele of SKP1 homolog OS=Mus musculus GN=Sugt1 PE=2 SV=3 - [SUGT1_MOUSE]	Q9CX34	0.998132	0.997516	1.01589	1.01651
Synaptojanin-1 OS=Mus musculus GN=Synj1 PE=1 SV=3 - [SYNJ1_MOUSE]	Q8CHC4	1.02034	1.00018	0.996405	1.01649
Heat shock 70 kDa protein 4 OS=Mus musculus GN=Hspa4 PE=1 SV=1 - [HSP74_MOUSE]	Q61316	0.957812	0.955034	1.0135	1.01644
Tubulin-folding cofactor B OS=Mus musculus GN=Tbcb PE=1 SV=2 - [TBCB_MOUSE]	Q9D1E6	1.03193	0.9702	0.95555	1.01634
Pleiotropic regulator 1 OS=Mus musculus GN=Plrg1 PE=1 SV=1 - [PLRG1_MOUSE]|Pleiotropic regulator 1 OS=Mus musculus GN=Plrg1 PE=2 SV=1 - [PLRG1_MOUSE]	Q922V4	1.00224	1.01061	1.02475	1.01627
Phospholipid phosphatase-related protein type 3	Q7TPB0	0.964796	0.926999	0.976449	1.01626
Ras-related protein Rab-1B OS=Mus musculus GN=Rab1b PE=1 SV=1 - [RAB1B_MOUSE]|Ras-related protein Rab-1B OS=Sus scrofa GN=RAB1B PE=2 SV=1 - [RAB1B_PIG]	Q9D1G1	1.03428	0.968095	0.951208	1.01624
Guanine nucleotide-binding protein G(o) subunit alpha OS=Mus musculus GN=Gnao1 PE=1 SV=3 - [GNAO_MOUSE]	P18872	0.99469	0.995919	1.01734	1.01608
Cell cycle exit and neuronal differentiation protein 1 OS=Mus musculus GN=Cend1 PE=1 SV=1 - [CEND_MOUSE]	Q9JKC6	0.978168	0.955353	0.992328	1.01603
Inter-alpha-trypsin inhibitor heavy chain H3 OS=Mus musculus GN=Itih3 PE=1 SV=3 - [ITIH3_MOUSE]	Q61704	0.926458	1.03935	1.13982	1.01602
AP-1 complex subunit mu-1 OS=Mus musculus GN=Ap1m1 PE=1 SV=3 - [AP1M1_MOUSE]	P35585	0.982502	0.964666	0.99756	1.016
Adenylosuccinate synthetase isozyme 2 OS=Mus musculus GN=Adss PE=1 SV=2 - [PURA2_MOUSE]	P46664	0.940612	0.932221	1.00691	1.01597
Glutathione peroxidase 1 OS=Mus musculus GN=Gpx1 PE=1 SV=2 - [GPX1_MOUSE]	P11352	0.958678	0.982116	1.04079	1.01596
6-phosphogluconate dehydrogenase, decarboxylating OS=Mus musculus GN=Pgd PE=1 SV=3 - [6PGD_MOUSE]|6-phosphogluconate dehydrogenase, decarboxylating OS=Mus musculus GN=Pgd PE=2 SV=3 - [6PGD_MOUSE]	Q9DCD0	0.946436	0.934669	1.00329	1.01592
Eukaryotic translation initiation factor 2 subunit 2 OS=Mus musculus GN=Eif2s2 PE=1 SV=1 - [IF2B_MOUSE]	Q99L45	0.929663	0.91078	0.995266	1.0159
Rap1 GTPase-GDP dissociation stimulator 1-A OS=Xenopus laevis GN=rap1gds1-a PE=1 SV=1 - [GDS1A_XENLA]|Rap1 GTPase-GDP dissociation stimulator 1 OS=Bos taurus GN=RAP1GDS1 PE=1 SV=1 - [GDS1_BOVIN]	Q04173	0.959128	0.942575	0.998342	1.01587
Eukaryotic initiation factor 4A-III OS=Mus musculus GN=Eif4a3 PE=1 SV=3 - [IF4A3_MOUSE]|Eukaryotic initiation factor 4A-III OS=Mus musculus GN=Eif4a3 PE=2 SV=3 - [IF4A3_MOUSE]	Q91VC3	0.974366	0.983248	1.0251	1.01584
Pentatricopeptide repeat domain-containing protein 3, mitochondrial OS=Mus musculus GN=Ptcd3 PE=1 SV=2 - [PTCD3_MOUSE]	Q14C51	0.776049	0.894002	1.17015	1.01576
Endophilin-B1 OS=Mus musculus GN=Sh3glb1 PE=1 SV=1 - [SHLB1_MOUSE]	Q9JK48	0.96024	0.895039	0.946785	1.01576
N-acylneuraminate cytidylyltransferase OS=Mus musculus GN=Cmas PE=1 SV=2 - [NEUA_MOUSE]	Q99KK2	0.967114	0.978706	1.02793	1.01575
Stathmin OS=Mus musculus GN=Stmn1 PE=1 SV=2 - [STMN1_MOUSE]	P54227	0.947177	0.907329	0.972994	1.01573
Receptor-type tyrosine-protein phosphatase N2 OS=Mus musculus GN=Ptprn2 PE=1 SV=2 - [PTPR2_MOUSE]	P80560	0.935198	0.97105	1.05463	1.01569
Apolipoprotein O OS=Mus musculus GN=Apoo PE=2 SV=1 - [APOO_MOUSE]	Q9DCZ4	0.958129	0.921201	0.976531	1.01568
Guanine nucleotide-binding protein G(s) subunit alpha isoforms short OS=Mus musculus GN=Gnas PE=1 SV=1 - [GNAS2_MOUSE]	P63094	0.918108	0.916945	1.01436	1.01565
Plasma membrane calcium-transporting ATPase 2 OS=Mus musculus GN=Atp2b2 PE=1 SV=2 - [AT2B2_MOUSE]	Q9R0K7	0.967918	0.925216	0.970729	1.01553
Cytochrome c oxidase subunit 6A1, mitochondrial OS=Mus musculus GN=Cox6a1 PE=1 SV=2 - [CX6A1_MOUSE]	P43024	0.959384	0.993582	1.05173	1.01553
Eukaryotic translation initiation factor 3 subunit I OS=Mus musculus GN=Eif3i PE=1 SV=1 - [EIF3I_MOUSE]	Q9QZD9	1.05862	1.07682	1.03298	1.01552
Puromycin-sensitive aminopeptidase OS=Mus musculus GN=Npepps PE=1 SV=2 - [PSA_MOUSE]	Q11011	1.02672	1.00811	0.99704	1.01545
Calmin	Q8C5W0	0.941633	0.945225	1.01931	1.01544
26S protease regulatory subunit 7 OS=Mus musculus GN=Psmc2 PE=1 SV=5 - [PRS7_MOUSE]|26S protease regulatory subunit 7 homolog OS=Saccharomyces cerevisiae (strain ATCC 204508 / S288c) GN=RPT1 PE=1 SV=1 - [PRS7_YEAST]	P46471	0.948018	0.966606	1.03529	1.01538
Eukaryotic translation initiation factor 5 OS=Mus musculus GN=Eif5 PE=1 SV=1 - [IF5_MOUSE]	P59325	0.972653	0.96657	1.00903	1.01538
Synaptogyrin-3 OS=Mus musculus GN=Syngr3 PE=1 SV=1 - [SNG3_MOUSE]	Q8R191	1.10151	1.08937	1.00417	1.01536
Microtubule-associated protein RP/EB family member 1 OS=Mus musculus GN=Mapre1 PE=1 SV=3 - [MARE1_MOUSE]	Q61166	1.04316	1.06731	1.03887	1.01536
Aspartate aminotransferase, mitochondrial OS=Mus musculus GN=Got2 PE=1 SV=1 - [AATM_MOUSE]	P05202	0.963672	0.974189	1.0263	1.01522
Polymerase delta-interacting protein 3	Q8BG81	0.979447	0.925573	0.959341	1.01518
Alpha-actinin-4 OS=Mus musculus GN=Actn4 PE=1 SV=1 - [ACTN4_MOUSE]	P57780	1.00398	0.993401	1.00443	1.01513
Poly(U)-binding-splicing factor PUF60 OS=Mus musculus GN=Puf60 PE=1 SV=2 - [PUF60_MOUSE]|Poly(U)-binding-splicing factor PUF60 OS=Mus musculus GN=Puf60 PE=2 SV=2 - [PUF60_MOUSE]	Q3UEB3	0.969028	0.940548	0.985151	1.01498
Serine/threonine-protein kinase DCLK1 OS=Mus musculus GN=Dclk1 PE=1 SV=1 - [DCLK1_MOUSE]	Q9JLM8	0.957694	0.935095	0.991009	1.01496
IQ motif and SEC7 domain-containing protein 3	Q3TES0	1.01504	0.983558	0.983479	1.01496
Phosphatidylinositol 3,4,5-trisphosphate 3-phosphatase and dual-specificity protein phosphatase PTEN OS=Mus musculus GN=Pten PE=1 SV=1 - [PTEN_MOUSE]	O08586	1.03828	0.992002	0.969693	1.01493
Nicotinamide phosphoribosyltransferase OS=Mus musculus GN=Nampt PE=1 SV=1 - [NAMPT_MOUSE]	Q99KQ4	0.982806	0.982226	1.01432	1.01492
Elongation factor G, mitochondrial OS=Mus musculus GN=Gfm1 PE=1 SV=1 - [EFGM_MOUSE]|Elongation factor G, mitochondrial OS=Mus musculus GN=Gfm1 PE=2 SV=1 - [EFGM_MOUSE]	Q8K0D5	0.95946	0.919643	0.972684	1.0148
Rho GTPase-activating protein 1 OS=Mus musculus GN=Arhgap1 PE=1 SV=1 - [RHG01_MOUSE]	Q5FWK3	1.016	1.03494	1.03365	1.01473
Plastin-3 OS=Mus musculus GN=Pls3 PE=1 SV=3 - [PLST_MOUSE]	Q99K51	0.941489	0.91667	0.98781	1.01455
Protein arginine N-methyltransferase 5 OS=Mus musculus GN=Prmt5 PE=1 SV=3 - [ANM5_MOUSE]	Q8CIG8	0.942828	0.950401	1.02267	1.01453
Peptidyl-prolyl cis-trans isomerase FKBP2 OS=Mus musculus GN=Fkbp2 PE=1 SV=1 - [FKBP2_MOUSE]	P45878	0.965313	0.991261	1.04179	1.01452
Ubiquitin carboxyl-terminal hydrolase 11 OS=Mus musculus GN=Usp11 PE=2 SV=4 - [UBP11_MOUSE]	Q99K46	0.985765	1.02793	1.05789	1.0145
C2 domain-containing protein 2-like OS=Mus musculus GN=C2cd2l PE=1 SV=3 - [C2C2L_MOUSE]	Q80X80	0.942414	0.922544	0.992842	1.01423
Serine-threonine kinase receptor-associated protein OS=Mus musculus GN=Strap PE=1 SV=2 - [STRAP_MOUSE]	Q9Z1Z2	0.988349	0.976599	1.00215	1.01421
V-type proton ATPase 116 kDa subunit a isoform 1 OS=Mus musculus GN=Atp6v0a1 PE=1 SV=3 - [VPP1_MOUSE]	Q9Z1G4	0.998295	0.956775	0.971977	1.01416
Ataxin-2	O70305	0.868537	0.893558	1.04333	1.01411
Maleylacetoacetate isomerase OS=Mus musculus GN=Gstz1 PE=1 SV=1 - [MAAI_MOUSE]	Q9WVL0	0.896604	0.915466	1.03538	1.01404
Lon protease homolog, mitochondrial OS=Mus musculus GN=Lonp1 PE=1 SV=2 - [LONM_MOUSE]	Q8CGK3	0.976808	0.974506	1.01157	1.01396
m7GpppX diphosphatase OS=Mus musculus GN=Dcps PE=1 SV=1 - [DCPS_MOUSE]	Q9DAR7	0.958231	0.958268	1.01389	1.01385
Programmed cell death 6-interacting protein OS=Mus musculus GN=Pdcd6ip PE=1 SV=3 - [PDC6I_MOUSE]	Q9WU78	0.972667	0.968783	1.00975	1.0138
Phospholipid hydroperoxide glutathione peroxidase, mitochondrial OS=Mus musculus GN=Gpx4 PE=1 SV=4 - [GPX41_MOUSE]	O70325	0.906913	1.05212	1.17607	1.01376
Dynamin-1 OS=Mus musculus GN=Dnm1 PE=1 SV=2 - [DYN1_MOUSE]	P39053	0.966722	0.975542	1.02298	1.01373
Fragile X mental retardation protein 1 homolog OS=Mus musculus GN=Fmr1 PE=1 SV=1 - [FMR1_MOUSE]	P35922	0.966465	0.913974	0.958663	1.01372
GTP-binding protein Di-Ras2 OS=Mus musculus GN=Diras2 PE=1 SV=1 - [DIRA2_MOUSE]|GTP-binding protein Di-Ras2 OS=Mus musculus GN=Diras2 PE=2 SV=1 - [DIRA2_MOUSE]	Q5PR73	0.937361	0.901926	0.975385	1.01371
Regulator of nonsense transcripts 1 OS=Mus musculus GN=Upf1 PE=1 SV=2 - [RENT1_MOUSE]	Q9EPU0	0.985516	0.94792	0.975023	1.01369
ATP-dependent 6-phosphofructokinase, muscle type OS=Mus musculus GN=Pfkm PE=1 SV=3 - [PFKAM_MOUSE]|6-phosphofructokinase, muscle type OS=Mus musculus GN=Pfkm PE=1 SV=3 - [K6PF_MOUSE]	P47857	0.985244	1.00648	1.03551	1.01366
PHD finger protein 24 OS=Mus musculus GN=Phf24 PE=1 SV=2 - [PHF24_MOUSE]|Protein KIAA1045 OS=Mus musculus GN=Kiaa1045 PE=2 SV=2 - [K1045_MOUSE]	Q80TL4	0.979626	1.04921	1.08563	1.01363
Phosphoribosylformylglycinamidine synthase OS=Mus musculus GN=Pfas PE=1 SV=1 - [PUR4_MOUSE]|Phosphoribosylformylglycinamidine synthase OS=Mus musculus GN=Pfas PE=2 SV=1 - [PUR4_MOUSE]	Q5SUR0	0.916237	0.920729	1.01857	1.0136
C-Jun-amino-terminal kinase-interacting protein 4 OS=Mus musculus GN=Spag9 PE=1 SV=2 - [JIP4_MOUSE]	Q58A65	1.05002	1.01934	0.983915	1.01353
N(G),N(G)-dimethylarginine dimethylaminohydrolase 2 OS=Mus musculus GN=Ddah2 PE=1 SV=1 - [DDAH2_MOUSE]	Q99LD8	0.789933	0.826586	1.0605	1.01348
Lysocardiolipin acyltransferase 1 OS=Mus musculus GN=Lclat1 PE=1 SV=2 - [LCLT1_MOUSE]	Q3UN02	0.943233	0.976083	1.04875	1.01346
Delta-1-pyrroline-5-carboxylate synthase OS=Mus musculus GN=Aldh18a1 PE=2 SV=2 - [P5CS_MOUSE]	Q9Z110	0.902577	0.925142	1.03871	1.01337
Coronin-1A OS=Mus musculus GN=Coro1a PE=1 SV=5 - [COR1A_MOUSE]	O89053	0.987475	0.956601	0.981629	1.01331
TOM1-like protein 2 OS=Mus musculus GN=Tom1l2 PE=1 SV=1 - [TM1L2_MOUSE]|TOM1-like protein 2 OS=Mus musculus GN=Tom1l2 PE=2 SV=1 - [TM1L2_MOUSE]	Q5SRX1	0.939749	0.945844	1.01984	1.01326
Sideroflexin-5 OS=Mus musculus GN=Sfxn5 PE=1 SV=2 - [SFXN5_MOUSE]	Q925N0	1.04735	1.05953	1.02502	1.01323
Arginine--tRNA ligase, cytoplasmic OS=Mus musculus GN=Rars PE=1 SV=2 - [SYRC_MOUSE]|Arginine--tRNA ligase, cytoplasmic OS=Mus musculus GN=Rars PE=2 SV=2 - [SYRC_MOUSE]	Q9D0I9	0.974769	1.00787	1.04763	1.01322
Proteasome subunit beta type-5 OS=Mus musculus GN=Psmb5 PE=1 SV=3 - [PSB5_MOUSE]	O55234	1.01599	1.054	1.05104	1.01314
CUGBP Elav-like family member 2 OS=Mus musculus GN=Celf2 PE=1 SV=1 - [CELF2_MOUSE]	Q9Z0H4	0.846288	0.803649	0.962072	1.01312
Pyruvate dehydrogenase protein X component, mitochondrial OS=Mus musculus GN=Pdhx PE=1 SV=1 - [ODPX_MOUSE]|Pyruvate dehydrogenase protein X component, mitochondrial OS=Mus musculus GN=Pdhx PE=2 SV=1 - [ODPX_MOUSE]	Q8BKZ9	0.92918	0.937416	1.02205	1.01307
Chloride intracellular channel protein 4 OS=Mus musculus GN=Clic4 PE=1 SV=3 - [CLIC4_MOUSE]	Q9QYB1	0.963542	0.982609	1.03307	1.01303
AP-2 complex subunit alpha-1 OS=Mus musculus GN=Ap2a1 PE=1 SV=1 - [AP2A1_MOUSE]	P17426	0.998077	0.94874	0.962938	1.01301
Heterogeneous nuclear ribonucleoprotein Q OS=Mus musculus GN=Syncrip PE=1 SV=2 - [HNRPQ_MOUSE]	Q7TMK9	0.96895	0.949715	0.992884	1.01299
Neural cell adhesion molecule 2 OS=Mus musculus GN=Ncam2 PE=1 SV=1 - [NCAM2_MOUSE]|Neural cell adhesion molecule 2 OS=Mus musculus GN=Ncam2 PE=2 SV=1 - [NCAM2_MOUSE]	O35136	0.959094	0.920049	0.971742	1.01298
Tricarboxylate transport protein, mitochondrial OS=Rattus norvegicus GN=Slc25a1 PE=1 SV=1 - [TXTP_RAT]	P32089	1.03752	1.06744	1.04218	1.01297
Voltage-gated potassium channel subunit beta-2 OS=Mus musculus GN=Kcnab2 PE=1 SV=1 - [KCAB2_MOUSE]|Voltage-gated potassium channel subunit beta-2 OS=Mus musculus GN=Kcnab2 PE=2 SV=1 - [KCAB2_MOUSE]	P62482	1.06357	1.02038	0.971805	1.01294
Serine/arginine-rich splicing factor 7 OS=Mus musculus GN=Srsf7 PE=1 SV=1 - [SRSF7_MOUSE]	Q8BL97	1.01385	0.996659	0.995759	1.01294
Ubiquitin-like modifier-activating enzyme 6 OS=Mus musculus GN=Uba6 PE=1 SV=1 - [UBA6_MOUSE]	Q8C7R4	0.987441	0.989676	1.01513	1.01283
Peroxiredoxin-6 OS=Mus musculus GN=Prdx6 PE=1 SV=3 - [PRDX6_MOUSE]	O08709	0.923207	0.9759	1.0706	1.01279
Destrin OS=Mus musculus GN=Dstn PE=1 SV=3 - [DEST_MOUSE]	Q9R0P5	0.888064	0.891551	1.01676	1.01278
Prefoldin subunit 6 OS=Mus musculus GN=Pfdn6 PE=1 SV=1 - [PFD6_MOUSE]|Prefoldin subunit 6 OS=Mus musculus GN=Pfdn6 PE=2 SV=1 - [PFD6_MOUSE]	Q03958	0.986527	0.98105	1.00708	1.01271
Basigin OS=Mus musculus GN=Bsg PE=1 SV=2 - [BASI_MOUSE]	P18572	1.03156	0.994548	0.976336	1.01267
Dolichyl-diphosphooligosaccharide--protein glycosyltransferase 48 kDa subunit OS=Mus musculus GN=Ddost PE=1 SV=2 - [OST48_MOUSE]	O54734	1.01662	1.0181	1.01408	1.01261
Cob(I)yrinic acid a,c-diamide adenosyltransferase, mitochondrial OS=Mus musculus GN=Mmab PE=1 SV=1 - [MMAB_MOUSE]	Q9D273	0.985993	1.05321	1.08152	1.01249
NADH dehydrogenase [ubiquinone] 1 alpha subcomplex assembly factor 3 OS=Mus musculus GN=Ndufaf3 PE=1 SV=1 - [NDUF3_MOUSE]|NADH dehydrogenase [ubiquinone] 1 alpha subcomplex assembly factor 3 OS=Mus musculus GN=Ndufaf3 PE=2 SV=1 - [NDUF3_MOUSE]	Q9JKL4	1.05535	1.00342	0.96258	1.01239
DnaJ homolog subfamily A member 2 OS=Mus musculus GN=Dnaja2 PE=1 SV=1 - [DNJA2_MOUSE]	Q9QYJ0	1.00245	1.01694	1.02698	1.01234
Inositol monophosphatase 1 OS=Mus musculus GN=Impa1 PE=1 SV=1 - [IMPA1_MOUSE]	O55023	1.00443	0.978932	0.986589	1.01229
Cytoskeleton-associated protein 4 OS=Mus musculus GN=Ckap4 PE=1 SV=2 - [CKAP4_MOUSE]|Cytoskeleton-associated protein 4 OS=Mus musculus GN=Ckap4 PE=2 SV=2 - [CKAP4_MOUSE]	Q8BMK4	0.974614	1.02345	1.06301	1.01228
Inosine triphosphate pyrophosphatase OS=Mus musculus GN=Itpa PE=1 SV=2 - [ITPA_MOUSE]	Q9D892	0.936621	0.874211	0.944755	1.0122
Calcium-dependent secretion activator 2 OS=Mus musculus GN=Cadps2 PE=1 SV=2 - [CAPS2_MOUSE]	Q8BYR5	0.994114	0.95373	0.97106	1.01218
mRNA cap guanine-N7 methyltransferase OS=Mus musculus GN=Rnmt PE=1 SV=1 - [MCES_MOUSE]	Q9D0L8	0.977568	0.918799	0.951307	1.01215
Neuron navigator 1	Q8CH77	1.04508	1.01366	0.981663	1.01209
Protein disulfide-isomerase A6 OS=Mus musculus GN=Pdia6 PE=1 SV=3 - [PDIA6_MOUSE]	Q922R8	1.06747	1.01247	0.959939	1.01208
COP9 signalosome complex subunit 6 OS=Mus musculus GN=Cops6 PE=1 SV=1 - [CSN6_MOUSE]	O88545	0.982621	0.964855	0.99372	1.01202
Protein MON2 homolog OS=Mus musculus GN=Mon2 PE=1 SV=2 - [MON2_MOUSE]|Protein MON2 homolog OS=Mus musculus GN=Mon2 PE=2 SV=2 - [MON2_MOUSE]	Q80TL7	0.957982	0.965406	1.01985	1.01201
GTP-binding protein Rheb OS=Mus musculus GN=Rheb PE=1 SV=1 - [RHEB_MOUSE]	Q921J2	0.974422	0.989419	1.02754	1.01196
Voltage-dependent N-type calcium channel subunit alpha-1B	O55017	0.97191	0.944864	0.983795	1.01196
Carnitine O-palmitoyltransferase 2, mitochondrial OS=Mus musculus GN=Cpt2 PE=1 SV=2 - [CPT2_MOUSE]	P52825	0.958361	1.0427	1.10096	1.01191
Rab-like protein 6 OS=Mus musculus GN=Rabl6 PE=1 SV=2 - [RABL6_MOUSE]	Q5U3K5	0.988024	0.935026	0.957602	1.01188
Ataxin-10 OS=Mus musculus GN=Atxn10 PE=1 SV=2 - [ATX10_MOUSE]	P28658	1.0102	0.947018	0.948585	1.01187
60S ribosomal protein L13a OS=Mus musculus GN=Rpl13a PE=1 SV=4 - [RL13A_MOUSE]	P19253	1.08198	1.03391	0.966889	1.01184
Phenylalanine--tRNA ligase beta subunit OS=Mus musculus GN=Farsb PE=1 SV=2 - [SYFB_MOUSE]|Phenylalanine--tRNA ligase beta subunit OS=Mus musculus GN=Farsb PE=2 SV=2 - [SYFB_MOUSE]	Q9WUA2	0.961626	0.989444	1.0411	1.01183
T-complex protein 1 subunit theta OS=Mus musculus GN=Cct8 PE=1 SV=3 - [TCPQ_MOUSE]	P42932	0.98941	1.01198	1.03489	1.01181
Transgelin-3 OS=Mus musculus GN=Tagln3 PE=1 SV=1 - [TAGL3_MOUSE]	Q9R1Q8	0.998436	1.01257	1.02611	1.01179
Histone H1.4 OS=Mus musculus GN=Hist1h1e PE=1 SV=2 - [H14_MOUSE]	P43274	0.907266	1.01262	1.12924	1.01175
ATP synthase subunit g, mitochondrial OS=Mus musculus GN=Atp5l PE=1 SV=1 - [ATP5L_MOUSE]	Q9CPQ8	0.974433	0.943911	0.980055	1.01175
Glutamate receptor 1 OS=Rattus norvegicus GN=Gria1 PE=1 SV=2 - [GRIA1_RAT]	P19490	0.901358	0.962736	1.0806	1.01171
Solute carrier family 25 member 46 OS=Mus musculus GN=Slc25a46 PE=1 SV=1 - [S2546_MOUSE]	Q9CQS4	1.06681	1.05812	1.00347	1.01171
Leucine-rich repeat LGI family member 2 OS=Mus musculus GN=Lgi2 PE=2 SV=1 - [LGI2_MOUSE]	Q8K4Z0	0.984822	0.917219	0.942252	1.0117
Protein kinase C and casein kinase II substrate protein 3 OS=Mus musculus GN=Pacsin3 PE=1 SV=1 - [PACN3_MOUSE]	Q99JB8	0.870978	0.851441	0.988933	1.01162
Dolichol-phosphate mannosyltransferase OS=Mus musculus GN=Dpm1 PE=2 SV=1 - [DPM1_MOUSE]	O70152	0.983687	0.923213	0.949367	1.01155
Iron-sulfur cluster assembly 2 homolog, mitochondrial OS=Mus musculus GN=Isca2 PE=1 SV=2 - [ISCA2_MOUSE]|Iron-sulfur cluster assembly 2 homolog, mitochondrial OS=Mus musculus GN=Isca2 PE=2 SV=2 - [ISCA2_MOUSE]	Q9DCB8	0.864307	0.855641	1.00133	1.01147
Heme-binding protein 1 OS=Mus musculus GN=Hebp1 PE=1 SV=2 - [HEBP1_MOUSE]	Q9R257	0.925245	0.94061	1.02819	1.01139
Succinate dehydrogenase [ubiquinone] flavoprotein subunit, mitochondrial OS=Mus musculus GN=Sdha PE=1 SV=1 - [SDHA_MOUSE]|Succinate dehydrogenase [ubiquinone] flavoprotein subunit, mitochondrial OS=Mus musculus GN=Sdha PE=1 SV=1 - [DHSA_MOUSE]	Q8K2B3	0.991643	0.971062	0.99028	1.01127
Arf-GAP domain and FG repeat-containing protein 1 OS=Mus musculus GN=Agfg1 PE=1 SV=2 - [AGFG1_MOUSE]	Q8K2K6	0.952946	0.887311	0.941609	1.01126
Leucine-rich repeat-containing protein 59 OS=Mus musculus GN=Lrrc59 PE=1 SV=1 - [LRC59_MOUSE]|Leucine-rich repeat-containing protein 59 OS=Mus musculus GN=Lrrc59 PE=2 SV=1 - [LRC59_MOUSE]	Q922Q8	0.955463	0.934802	0.989347	1.01121
ATP synthase subunit alpha, mitochondrial OS=Mus musculus GN=Atp5a1 PE=1 SV=1 - [ATPA_MOUSE]	Q03265	0.956962	0.953963	1.00798	1.01115
Neurexin-1 OS=Mus musculus GN=Nrxn1 PE=1 SV=3 - [NRX1A_MOUSE]	Q9CS84	1.00839	1.05353	1.0564	1.01114
Spectrin alpha chain, non-erythrocytic 1 OS=Mus musculus GN=Sptan1 PE=1 SV=4 - [SPTN1_MOUSE]	P16546	1.00923	0.997918	0.999752	1.01109
Proteasome subunit alpha type-2 OS=Mus musculus GN=Psma2 PE=1 SV=3 - [PSA2_MOUSE]	P49722	0.930719	0.968045	1.05159	1.01105
Acyl-coenzyme A thioesterase 11 OS=Mus musculus GN=Acot11 PE=1 SV=1 - [ACO11_MOUSE]|Acyl-coenzyme A thioesterase 11 OS=Mus musculus GN=Acot11 PE=2 SV=1 - [ACO11_MOUSE]	Q8VHQ9	1.03407	0.975409	0.95369	1.01104
Guanine nucleotide-binding protein subunit alpha-11 OS=Mus musculus GN=Gna11 PE=1 SV=1 - [GNA11_MOUSE]	P21278	1.03452	0.979473	0.957201	1.01099
Cytochrome b-c1 complex subunit 1, mitochondrial OS=Mus musculus GN=Uqcrc1 PE=1 SV=2 - [QCR1_MOUSE]	Q9CZ13	1.04294	1.024	0.992609	1.01096
Ubiquitin-like-conjugating enzyme ATG3 OS=Mus musculus GN=Atg3 PE=1 SV=1 - [ATG3_MOUSE]	Q9CPX6	0.956952	0.990275	1.04612	1.01092
Fatty acid-binding protein, epidermal OS=Mus musculus GN=Fabp5 PE=1 SV=3 - [FABP5_MOUSE]	Q05816	0.858349	0.88706	1.04473	1.01091
RNA-binding protein Raly	Q64012	1.03531	0.999314	0.975756	1.0109
Heat shock 70 kDa protein 1A OS=Mus musculus GN=Hspa1a PE=1 SV=2 - [HS71A_MOUSE]|Heat shock 70 kDa protein 1-like OS=Mus musculus GN=Hspa1l PE=1 SV=4 - [HS71L_MOUSE]|Heat shock 70 kDa protein 1-like OS=Mus musculus GN=Hspa1l PE=2 SV=4 - [HS71L_MOUSE]|Heat shock 70 kDa protein OS=Zea mays GN=HSP70 PE=3 SV=2 - [HSP70_MAIZE]|Heat shock 70 kDa protein OS=Oncorhynchus tshawytscha GN=hsp70 PE=2 SV=1 - …	Q61696	0.972293	0.967039	1.00535	1.01081
Protein Hook homolog 3 OS=Mus musculus GN=Hook3 PE=1 SV=2 - [HOOK3_MOUSE]	Q8BUK6	0.98932	0.965546	0.986509	1.0108
Probable phospholipid-transporting ATPase IA OS=Mus musculus GN=Atp8a1 PE=1 SV=1 - [AT8A1_MOUSE]	P70704	1.04309	1.03768	1.00555	1.01079
Oxysterol-binding protein-related protein 1 OS=Mus musculus GN=Osbpl1a PE=1 SV=2 - [OSBL1_MOUSE]	Q91XL9	0.920475	0.863079	0.947757	1.01078
Potassium voltage-gated channel subfamily D member 3 OS=Mus musculus GN=Kcnd3 PE=1 SV=1 - [KCND3_MOUSE]	Q9Z0V1	0.918331	0.950563	1.04622	1.01075
Exportin-2 OS=Mus musculus GN=Cse1l PE=2 SV=1 - [XPO2_MOUSE]	Q9ERK4	0.931439	0.946232	1.0268	1.01074
Serine/threonine-protein phosphatase 2A 65 kDa regulatory subunit A alpha isoform OS=Mus musculus GN=Ppp2r1a PE=1 SV=3 - [2AAA_MOUSE]	Q76MZ3	0.960541	0.966615	1.01706	1.01067
Glutamate carboxypeptidase 2 OS=Mus musculus GN=Folh1 PE=1 SV=2 - [FOLH1_MOUSE]|Glutamate carboxypeptidase 2 OS=Mus musculus GN=Folh1 PE=2 SV=2 - [FOLH1_MOUSE]	O35409	0.98213	1.03973	1.06992	1.01065
Clathrin heavy chain 1 OS=Mus musculus GN=Cltc PE=1 SV=3 - [CLH1_MOUSE]	Q68FD5	0.955639	0.908532	0.960829	1.01065
ADP-ribosylation factor GTPase-activating protein 1 OS=Mus musculus GN=Arfgap1 PE=1 SV=2 - [ARFG1_MOUSE]	Q9EPJ9	0.969367	0.911651	0.950459	1.01063
Abhydrolase domain-containing protein 16A OS=Mus musculus GN=Abhd16a PE=1 SV=3 - [ABHGA_MOUSE]	Q9Z1Q2	0.960861	0.94706	0.996096	1.01061
Calnexin OS=Mus musculus GN=Canx PE=1 SV=1 - [CALX_MOUSE]	P35564	1.10392	1.18507	1.08484	1.01055
Spartin OS=Mus musculus GN=Spg20 PE=1 SV=1 - [SPG20_MOUSE]	Q8R1X6	0.831464	0.931778	1.13246	1.01054
NADH dehydrogenase [ubiquinone] 1 beta subcomplex subunit 7 OS=Mus musculus GN=Ndufb7 PE=1 SV=3 - [NDUB7_MOUSE]	Q9CR61	0.98814	0.914402	0.935117	1.01053
Septin-11 OS=Mus musculus GN=Sept11 PE=1 SV=4 - [SEP11_MOUSE]	Q8C1B7	0.99231	0.950853	0.968207	1.01042
Pyridoxal phosphate phosphatase OS=Mus musculus GN=Pdxp PE=1 SV=1 - [PLPP_MOUSE]	P60487	0.952477	0.940655	0.997717	1.01026
Acetyl-coenzyme A synthetase 2-like, mitochondrial OS=Mus musculus GN=Acss1 PE=1 SV=1 - [ACS2L_MOUSE]	Q99NB1	0.996842	0.9686	0.981624	1.01025
Ubiquitin carboxyl-terminal hydrolase 15 OS=Mus musculus GN=Usp15 PE=1 SV=1 - [UBP15_MOUSE]	Q8R5H1	0.968893	0.915972	0.954922	1.01009
NADH-ubiquinone oxidoreductase 75 kDa subunit, mitochondrial OS=Mus musculus GN=Ndufs1 PE=1 SV=2 - [NDUS1_MOUSE]	Q91VD9	0.974323	0.964822	1.00023	1.01008
F-box only protein 22 OS=Mus musculus GN=Fbxo22 PE=1 SV=2 - [FBX22_MOUSE]	Q78JE5	0.989216	0.955537	0.975684	1.01007
Protein kinase C and casein kinase substrate in neurons protein 1 OS=Mus musculus GN=Pacsin1 PE=1 SV=1 - [PACN1_MOUSE]	Q61644	1.00485	0.975568	0.98063	1.01007
General vesicular transport factor p115 OS=Mus musculus GN=Uso1 PE=1 SV=2 - [USO1_MOUSE]	Q9Z1Z0	1.0075	0.985867	0.988336	1.01002
Laminin subunit alpha-1 OS=Mus musculus GN=Lama1 PE=1 SV=1 - [LAMA1_MOUSE]	P19137	1.00425	0.984222	0.989867	1.01001
Splicing factor U2AF 65 kDa subunit	P26369	0.967074	0.910479	0.950814	1.00992
Phospholipase D2 OS=Mus musculus GN=Pld2 PE=1 SV=2 - [PLD2_MOUSE]	P97813	0.946816	0.958212	1.02205	1.00989
Asparagine synthetase [glutamine-hydrolyzing] OS=Mus musculus GN=Asns PE=2 SV=3 - [ASNS_MOUSE]	Q61024	0.955966	0.963419	1.01775	1.00987
Rap guanine nucleotide exchange factor 4 OS=Mus musculus GN=Rapgef4 PE=1 SV=1 - [RPGF4_MOUSE]	Q9EQZ6	1.00078	0.930296	0.938753	1.00987
Ubiquitin-like modifier-activating enzyme 5 OS=Mus musculus GN=Uba5 PE=1 SV=2 - [UBA5_MOUSE]|Ubiquitin-like modifier-activating enzyme 5 OS=Mus musculus GN=Uba5 PE=2 SV=2 - [UBA5_MOUSE]	Q8VE47	0.978546	0.987234	1.01878	1.00981
ERC protein 2 OS=Mus musculus GN=Erc2 PE=1 SV=2 - [ERC2_MOUSE]|ERC protein 2 OS=Mus musculus GN=Erc2 PE=2 SV=2 - [ERC2_MOUSE]	Q6PH08	1.02293	0.963699	0.95134	1.00981
O-phosphoseryl-tRNA(Sec) selenium transferase OS=Mus musculus GN=Sepsecs PE=1 SV=2 - [SPCS_MOUSE]	Q6P6M7	0.924215	0.992141	1.08386	1.00965
Leucine-rich PPR motif-containing protein, mitochondrial OS=Mus musculus GN=Lrpprc PE=1 SV=2 - [LPPRC_MOUSE]	Q6PB66	0.951984	0.911586	0.966796	1.00964
Exocyst complex component 5	Q3TPX4	0.963077	0.991562	1.03944	1.00958
AP-3 complex subunit beta-2 OS=Mus musculus GN=Ap3b2 PE=1 SV=2 - [AP3B2_MOUSE]	Q9JME5	0.963127	0.955185	1.00122	1.00954
SCY1-like protein 2 OS=Mus musculus GN=Scyl2 PE=1 SV=1 - [SCYL2_MOUSE]	Q8CFE4	0.941455	0.914974	0.981141	1.00954
Serum albumin OS=Mus musculus GN=Alb PE=1 SV=3 - [ALBU_MOUSE]	P07724	1.04257	1.05542	1.02186	1.00942
Pyrroline-5-carboxylate reductase 3 OS=Mus musculus GN=Pycrl PE=1 SV=2 - [P5CR3_MOUSE]|Pyrroline-5-carboxylate reductase 3 OS=Mus musculus GN=Pycrl PE=2 SV=2 - [P5CR3_MOUSE]	Q9DCC4	0.995921	1.02791	1.04183	1.00941
Metabotropic glutamate receptor 3 OS=Mus musculus GN=Grm3 PE=1 SV=1 - [GRM3_MOUSE]|Metabotropic glutamate receptor 3 OS=Mus musculus GN=Grm3 PE=2 SV=1 - [GRM3_MOUSE]	Q9QYS2	1.02236	0.975467	0.963031	1.00933
Clathrin coat assembly protein AP180 OS=Mus musculus GN=Snap91 PE=1 SV=1 - [AP180_MOUSE]	Q61548	0.950557	0.900316	0.955956	1.0093
Immunity-related GTPase family Q protein OS=Mus musculus GN=Irgq PE=1 SV=1 - [IRGQ_MOUSE]|Immunity-related GTPase family Q protein OS=Mus musculus GN=Irgq PE=2 SV=1 - [IRGQ_MOUSE]	Q8VIM9	1.07377	0.966656	0.90859	1.00927
Kinesin light chain 2 OS=Mus musculus GN=Klc2 PE=1 SV=1 - [KLC2_MOUSE]	O88448	1.00921	0.956758	0.956803	1.00926
Calcium/calmodulin-dependent protein kinase type II subunit gamma OS=Mus musculus GN=Camk2g PE=1 SV=1 - [KCC2G_MOUSE]	Q923T9	0.902789	0.862826	0.964577	1.00925
Nodal modulator 1 OS=Mus musculus GN=Nomo1 PE=1 SV=1 - [NOMO1_MOUSE]	Q6GQT9	0.969418	0.943478	0.982225	1.00923
Trifunctional enzyme subunit beta, mitochondrial OS=Mus musculus GN=Hadhb PE=1 SV=1 - [ECHB_MOUSE]	Q99JY0	0.954479	0.971768	1.02749	1.00921
Protein LYRIC OS=Mus musculus GN=Mtdh PE=1 SV=1 - [LYRIC_MOUSE]	Q80WJ7	0.940531	0.985757	1.05773	1.0092
Kinesin-like protein KIF1A OS=Mus musculus GN=Kif1a PE=1 SV=2 - [KIF1A_MOUSE]	P33173	1.02715	1.02751	1.00954	1.00918
NADH dehydrogenase [ubiquinone] 1 beta subcomplex subunit 4 OS=Mus musculus GN=Ndufb4 PE=1 SV=3 - [NDUB4_MOUSE]	Q9CQC7	0.968483	0.974163	1.01508	1.00917
Eukaryotic translation initiation factor 4 gamma 1 OS=Mus musculus GN=Eif4g1 PE=1 SV=1 - [IF4G1_MOUSE]	Q6NZJ6	0.951137	0.947326	1.00507	1.00912
Adaptin ear-binding coat-associated protein 1 OS=Mus musculus GN=Necap1 PE=1 SV=2 - [NECP1_MOUSE]	Q9CR95	1.00995	0.939265	0.938391	1.00901
Plexin-B1 OS=Mus musculus GN=Plxnb1 PE=1 SV=2 - [PLXB1_MOUSE]	Q8CJH3	1.04543	1.02011	0.98455	1.00898
Glycerophosphocholine phosphodiesterase GPCPD1	Q8C0L9	0.891588	0.885847	1.00246	1.00895
Small G protein signaling modulator 1 OS=Mus musculus GN=Sgsm1 PE=2 SV=2 - [SGSM1_MOUSE]	Q8BPQ7	1.00672	0.983977	0.986154	1.00894
1-acyl-sn-glycerol-3-phosphate acyltransferase gamma OS=Mus musculus GN=Agpat3 PE=1 SV=2 - [PLCC_MOUSE]	Q9D517	1.01028	1.00065	0.999331	1.00894
Ribonuclease UK114 OS=Mus musculus GN=Hrsp12 PE=1 SV=3 - [UK114_MOUSE]	P52760	0.966739	1.08417	1.13149	1.00893
Actin-related protein 2/3 complex subunit 5-like protein OS=Mus musculus GN=Arpc5l PE=1 SV=1 - [ARP5L_MOUSE]	Q9D898	0.930078	0.917797	0.995596	1.00892
Density-regulated protein OS=Mus musculus GN=Denr PE=1 SV=1 - [DENR_MOUSE]|Density-regulated protein OS=Mus musculus GN=Denr PE=2 SV=1 - [DENR_MOUSE]	Q9CQJ6	1.11767	1.22999	1.11027	1.00888
Isocitrate dehydrogenase [NADP], mitochondrial OS=Mus musculus GN=Idh2 PE=1 SV=3 - [IDHP_MOUSE]	P54071	0.959675	0.98717	1.03777	1.00887
NADH dehydrogenase [ubiquinone] 1 alpha subcomplex subunit 10, mitochondrial OS=Mus musculus GN=Ndufa10 PE=1 SV=1 - [NDUAA_MOUSE]	Q99LC3	0.970962	0.955711	0.9929	1.00875
Dihydrolipoyllysine-residue acetyltransferase component of pyruvate dehydrogenase complex, mitochondrial OS=Mus musculus GN=Dlat PE=1 SV=2 - [ODP2_MOUSE]	Q8BMF4	0.920644	0.897515	0.983394	1.00874
Retinol dehydrogenase 11 OS=Mus musculus GN=Rdh11 PE=1 SV=2 - [RDH11_MOUSE]	Q9QYF1	0.937993	0.986582	1.06085	1.0086
Receptor-type tyrosine-protein phosphatase delta OS=Mus musculus GN=Ptprd PE=1 SV=3 - [PTPRD_MOUSE]	Q64487	0.981735	0.952083	0.978124	1.00859
60S acidic ribosomal protein P0 OS=Mus musculus GN=Rplp0 PE=1 SV=3 - [RLA0_MOUSE]	P14869	0.980604	0.975329	1.00307	1.0085
Ankyrin repeat and sterile alpha motif domain-containing protein 1B OS=Mus musculus GN=Anks1b PE=1 SV=3 - [ANS1B_MOUSE]	Q8BIZ1	1.06569	1.09479	1.03593	1.0084
SRC kinase signaling inhibitor 1 OS=Rattus norvegicus GN=Srcin1 PE=1 SV=1 - [SRCN1_RAT]	Q9QXY2	0.981921	0.943435	0.968748	1.00827
Propionyl-CoA carboxylase alpha chain, mitochondrial OS=Mus musculus GN=Pcca PE=1 SV=2 - [PCCA_MOUSE]	Q91ZA3	1.05275	1.03987	0.995914	1.00825
Dual specificity mitogen-activated protein kinase kinase 7 OS=Mus musculus GN=Map2k7 PE=1 SV=1 - [MP2K7_MOUSE]	Q8CE90	0.993061	0.988787	1.00391	1.00824
Threonine--tRNA ligase, cytoplasmic OS=Mus musculus GN=Tars PE=1 SV=2 - [SYTC_MOUSE]	Q9D0R2	0.94539	0.934805	0.996898	1.00819
Thymidylate kinase OS=Mus musculus GN=Dtymk PE=2 SV=2 - [KTHY_MOUSE]	P97930	0.955523	0.896858	0.946261	1.00816
Bifunctional purine biosynthesis protein PURH OS=Mus musculus GN=Atic PE=1 SV=2 - [PUR9_MOUSE]	Q9CWJ9	0.92368	0.955332	1.04266	1.00812
rRNA 2'-O-methyltransferase fibrillarin OS=Mus musculus GN=Fbl PE=1 SV=2 - [FBRL_MOUSE]|rRNA 2'-O-methyltransferase fibrillarin OS=Mus musculus GN=Fbl PE=2 SV=2 - [FBRL_MOUSE]	P35550	1.00875	1.0401	1.03943	1.00809
Poly(rC)-binding protein 2 OS=Mus musculus GN=Pcbp2 PE=1 SV=1 - [PCBP2_MOUSE]	Q61990	0.970005	0.952557	0.989957	1.00809
Atlastin-1 OS=Mus musculus GN=Atl1 PE=1 SV=1 - [ATLA1_MOUSE]	Q8BH66	0.979914	0.975395	1.00334	1.00799
Gamma-aminobutyric acid receptor subunit alpha-1 OS=Mus musculus GN=Gabra1 PE=1 SV=1 - [GBRA1_MOUSE]	P62812	1.06416	0.99454	0.942035	1.00798
26S proteasome non-ATPase regulatory subunit 11 OS=Mus musculus GN=Psmd11 PE=1 SV=3 - [PSD11_MOUSE]	Q8BG32	0.993221	0.972366	0.986741	1.0079
Cytoglobin OS=Mus musculus GN=Cygb PE=1 SV=1 - [CYGB_MOUSE]	Q9CX80	0.859418	0.939126	1.10132	1.00784
Heat shock cognate 71 kDa protein OS=Mus musculus GN=Hspa8 PE=1 SV=1 - [HSP7C_MOUSE]	P63017	1.00982	1.01885	1.01671	1.00769
Propionyl-CoA carboxylase beta chain, mitochondrial OS=Mus musculus GN=Pccb PE=1 SV=2 - [PCCB_MOUSE]	Q99MN9	0.97895	0.992502	1.02162	1.00767
Estradiol 17-beta-dehydrogenase 11 OS=Mus musculus GN=Hsd17b11 PE=1 SV=1 - [DHB11_MOUSE]|Estradiol 17-beta-dehydrogenase 11 OS=Mus musculus GN=Hsd17b11 PE=2 SV=1 - [DHB11_MOUSE]	Q9EQ06	0.975421	0.970305	1.00238	1.00767
Hexokinase-1 OS=Mus musculus GN=Hk1 PE=1 SV=3 - [HXK1_MOUSE]	P17710	0.981861	0.989993	1.01581	1.00746
UPF0568 protein C14orf166 homolog OS=Mus musculus PE=1 SV=1 - [CN166_MOUSE]|UPF0568 protein C14orf166 homolog OS=Mus musculus PE=2 SV=1 - [CN166_MOUSE]	Q9CQE8	1.02046	0.995709	0.983025	1.00746
Inositol polyphosphate 1-phosphatase OS=Mus musculus GN=Inpp1 PE=1 SV=2 - [INPP_MOUSE]	P49442	0.962439	0.978882	1.02459	1.00738
Protein kinase C and casein kinase substrate in neurons protein 2 OS=Mus musculus GN=Pacsin2 PE=1 SV=1 - [PACN2_MOUSE]	Q9WVE8	1.00657	0.958647	0.959407	1.00737
Leukotriene A-4 hydrolase OS=Mus musculus GN=Lta4h PE=1 SV=4 - [LKHA4_MOUSE]	P24527	1.01511	0.994175	0.986527	1.0073
Protein FAM126B OS=Mus musculus GN=Fam126b PE=1 SV=1 - [F126B_MOUSE]|Protein FAM126B OS=Mus musculus GN=Fam126b PE=2 SV=1 - [F126B_MOUSE]	Q8C729	1.08779	1.05761	0.979348	1.00729
Peptidyl-prolyl cis-trans isomerase A OS=Mus musculus GN=Ppia PE=1 SV=2 - [PPIA_MOUSE]	P17742	0.965256	0.919866	0.959892	1.00726
Chitinase domain-containing protein 1 OS=Mus musculus GN=Chid1 PE=1 SV=1 - [CHID1_MOUSE]|Chitinase domain-containing protein 1 OS=Mus musculus GN=Chid1 PE=2 SV=1 - [CHID1_MOUSE]	Q922Q9	1.01837	1.00084	0.989885	1.00722
Microtubule-actin cross-linking factor 1 OS=Mus musculus GN=Macf1 PE=1 SV=2 - [MACF1_MOUSE]	Q9QXZ0	1.00344	0.958736	0.962244	1.00711
Protein arginine N-methyltransferase 1 OS=Mus musculus GN=Prmt1 PE=1 SV=1 - [ANM1_MOUSE]	Q9JIF0	0.969403	0.910895	0.946279	1.00706
Opioid-binding protein/cell adhesion molecule OS=Rattus norvegicus GN=Opcml PE=1 SV=2 - [OPCM_RAT]	P32736	0.993275	0.964779	0.97809	1.00698
Glyoxylate reductase/hydroxypyruvate reductase OS=Mus musculus GN=Grhpr PE=1 SV=1 - [GRHPR_MOUSE]	Q91Z53	0.98993	0.999208	1.01637	1.00694
Adipocyte plasma membrane-associated protein OS=Mus musculus GN=Apmap PE=1 SV=1 - [APMAP_MOUSE]	Q9D7N9	1.02354	1.01516	0.998661	1.00691
Synaptotagmin-17 OS=Mus musculus GN=Syt17 PE=1 SV=1 - [SYT17_MOUSE]	Q920M7	0.943987	0.933467	0.99568	1.0069
COP9 signalosome complex subunit 8 OS=Mus musculus GN=Cops8 PE=1 SV=1 - [CSN8_MOUSE]	Q8VBV7	0.912804	0.931871	1.02768	1.00665
Neuronal cell adhesion molecule OS=Mus musculus GN=Nrcam PE=1 SV=2 - [NRCAM_MOUSE]	Q810U4	0.989414	0.977814	0.994844	1.00665
Catenin alpha-2 OS=Mus musculus GN=Ctnna2 PE=1 SV=3 - [CTNA2_MOUSE]	Q61301	1.02291	0.993804	0.977986	1.00663
Probable ubiquitin carboxyl-terminal hydrolase FAF-X OS=Mus musculus GN=Usp9x PE=1 SV=2 - [USP9X_MOUSE]	P70398	1.01303	0.978988	0.972796	1.00663
Tripeptidyl-peptidase 2 OS=Mus musculus GN=Tpp2 PE=1 SV=3 - [TPP2_MOUSE]|Tripeptidyl-peptidase 2 OS=Mus musculus GN=Tpp2 PE=2 SV=3 - [TPP2_MOUSE]	Q64514	0.951961	0.950421	1.00489	1.00652
Cell adhesion molecule 1 OS=Mus musculus GN=Cadm1 PE=1 SV=2 - [CADM1_MOUSE]	Q8R5M8	1.04674	0.969172	0.931824	1.00641
T-complex protein 1 subunit gamma OS=Mus musculus GN=Cct3 PE=1 SV=1 - [TCPG_MOUSE]	P80318	1.0307	1.07649	1.0511	1.00639
Methylglutaconyl-CoA hydratase, mitochondrial OS=Mus musculus GN=Auh PE=1 SV=1 - [AUHM_MOUSE]	Q9JLZ3	1.07032	1.03637	0.974443	1.00636
von Willebrand factor A domain-containing protein 5A OS=Mus musculus GN=Vwa5a PE=1 SV=2 - [VMA5A_MOUSE]	Q99KC8	0.977444	1.00942	1.03926	1.00633
Rap1 GTPase-activating protein 1 OS=Mus musculus GN=Rap1gap PE=1 SV=2 - [RPGP1_MOUSE]	A2ALS5	0.875041	0.917297	1.05484	1.00625
Chloride transport protein 6 OS=Mus musculus GN=Clcn6 PE=1 SV=1 - [CLCN6_MOUSE]	O35454	1.00065	1.11423	1.12042	1.00621
Monofunctional C1-tetrahydrofolate synthase, mitochondrial OS=Mus musculus GN=Mthfd1l PE=1 SV=2 - [C1TM_MOUSE]	Q3V3R1	0.975751	0.927592	0.956516	1.00618
Vacuolar protein sorting-associated protein 4A OS=Mus musculus GN=Vps4a PE=1 SV=1 - [VPS4A_MOUSE]	Q8VEJ9	1.00981	0.971443	0.967938	1.00617
Fructose-bisphosphate aldolase A OS=Mus musculus GN=Aldoa PE=1 SV=2 - [ALDOA_MOUSE]	P05064	1.01075	1.01292	1.00822	1.00606
Unconventional myosin-Va OS=Mus musculus GN=Myo5a PE=1 SV=2 - [MYO5A_MOUSE]	Q99104	0.984248	0.974664	0.995994	1.00579
Glycerol-3-phosphate phosphatase OS=Mus musculus GN=Pgp PE=1 SV=1 - [PGP_MOUSE]|Phosphoglycolate phosphatase OS=Mus musculus GN=Pgp PE=2 SV=1 - [PGP_MOUSE]	Q8CHP8	1.05907	1.06164	1.00817	1.00573
Sorting nexin-3 OS=Mus musculus GN=Snx3 PE=1 SV=3 - [SNX3_MOUSE]	O70492	0.968041	1.01581	1.05535	1.00573
Acylglycerol kinase, mitochondrial OS=Mus musculus GN=Agk PE=1 SV=1 - [AGK_MOUSE]	Q9ESW4	1.06638	0.990918	0.934546	1.00571
Eukaryotic translation initiation factor 3 subunit D OS=Mus musculus GN=Eif3d PE=1 SV=2 - [EIF3D_MOUSE]	O70194	0.996535	0.962644	0.971506	1.00571
Rho guanine nucleotide exchange factor 6 OS=Mus musculus GN=Arhgef6 PE=1 SV=1 - [ARHG6_MOUSE]	Q8K4I3	0.994564	0.985656	0.996677	1.00569
Eukaryotic peptide chain release factor GTP-binding subunit ERF3A OS=Mus musculus GN=Gspt1 PE=1 SV=2 - [ERF3A_MOUSE]	Q8R050	0.963788	0.97218	1.01438	1.00562
Talin-2 OS=Mus musculus GN=Tln2 PE=1 SV=3 - [TLN2_MOUSE]	Q71LX4	0.970056	0.942553	0.977027	1.00554
Glutamate receptor 1 OS=Mus musculus GN=Gria1 PE=1 SV=1 - [GRIA1_MOUSE]	P23818	1.07091	1.09082	1.02417	1.00548
Insulin-degrading enzyme OS=Mus musculus GN=Ide PE=1 SV=1 - [IDE_MOUSE]	Q9JHR7	0.98837	0.98956	1.00664	1.00543
Fragile X mental retardation syndrome-related protein 1 OS=Mus musculus GN=Fxr1 PE=1 SV=2 - [FXR1_MOUSE]	Q61584	0.907361	0.866195	0.959729	1.00534
Metastasis-associated protein MTA2	Q9R190	1.01628	0.988823	0.978171	1.00533
Glutaredoxin-1 OS=Mus musculus GN=Glrx PE=1 SV=3 - [GLRX1_MOUSE]	Q9QUH0	0.929916	0.933674	1.00939	1.00533
Basal cell adhesion molecule OS=Mus musculus GN=Bcam PE=1 SV=1 - [BCAM_MOUSE]|Basal cell adhesion molecule OS=Mus musculus GN=Bcam PE=2 SV=1 - [BCAM_MOUSE]	Q9R069	0.865046	0.894378	1.03932	1.00524
Elongation factor 1-delta OS=Mus musculus GN=Eef1d PE=1 SV=3 - [EF1D_MOUSE]	P57776	1.00446	0.968737	0.969464	1.00522
Aminopeptidase B OS=Mus musculus GN=Rnpep PE=1 SV=2 - [AMPB_MOUSE]|Aminopeptidase B OS=Mus musculus GN=Rnpep PE=2 SV=2 - [AMPB_MOUSE]	Q8VCT3	1.0003	0.997148	1.00201	1.00517
Prostamide/prostaglandin F synthase OS=Mus musculus GN=Fam213b PE=1 SV=1 - [PGFS_MOUSE]	Q9DB60	1.00413	0.980898	0.981889	1.00514
Acyl-coenzyme A thioesterase 9, mitochondrial OS=Mus musculus GN=Acot9 PE=1 SV=1 - [ACOT9_MOUSE]	Q9R0X4	0.96585	0.967005	1.00632	1.00512
RAC-gamma serine/threonine-protein kinase OS=Mus musculus GN=Akt3 PE=1 SV=1 - [AKT3_MOUSE]	Q9WUA6	0.931372	0.961819	1.03798	1.00512
Adenylate kinase 4, mitochondrial OS=Mus musculus GN=Ak4 PE=1 SV=1 - [KAD4_MOUSE]	Q9WUR9	0.964791	1.08102	1.1262	1.00511
MAGUK p55 subfamily member 3 OS=Mus musculus GN=Mpp3 PE=1 SV=2 - [MPP3_MOUSE]	O88910	1.02165	0.908103	0.893271	1.00497
Sorting and assembly machinery component 50 homolog OS=Mus musculus GN=Samm50 PE=1 SV=1 - [SAM50_MOUSE]	Q8BGH2	1.02106	0.962755	0.947291	1.00466
Glycogen synthase kinase-3 alpha OS=Mus musculus GN=Gsk3a PE=1 SV=2 - [GSK3A_MOUSE]	Q2NL51	0.918048	0.896157	0.980625	1.00458
Mitochondrial-processing peptidase subunit beta OS=Mus musculus GN=Pmpcb PE=1 SV=1 - [MPPB_MOUSE]|Mitochondrial-processing peptidase subunit beta OS=Mus musculus GN=Pmpcb PE=2 SV=1 - [MPPB_MOUSE]	Q9CXT8	1.0153	1.0096	0.998905	1.00454
Staphylococcal nuclease domain-containing protein 1 OS=Mus musculus GN=Snd1 PE=1 SV=1 - [SND1_MOUSE]	Q78PY7	0.969647	0.97753	1.01266	1.00449
Diacylglycerol kinase gamma OS=Mus musculus GN=Dgkg PE=2 SV=1 - [DGKG_MOUSE]	Q91WG7	0.979993	0.994944	1.0198	1.00448
Spectrin beta chain, non-erythrocytic 1 OS=Mus musculus GN=Sptbn1 PE=1 SV=2 - [SPTB2_MOUSE]	Q62261	0.995904	0.975677	0.984018	1.00442
Collagen alpha-2(IV) chain OS=Mus musculus GN=Col4a2 PE=1 SV=4 - [CO4A2_MOUSE]|Collagen alpha-2(IV) chain OS=Mus musculus GN=Col4a2 PE=2 SV=4 - [CO4A2_MOUSE]	P08122	0.921995	0.952822	1.03785	1.00427
Choline transporter-like protein 1 OS=Mus musculus GN=Slc44a1 PE=1 SV=3 - [CTL1_MOUSE]	Q6X893	0.936459	0.944383	1.01276	1.00426
NAD(P)H-hydrate epimerase OS=Mus musculus GN=Apoa1bp PE=1 SV=1 - [NNRE_MOUSE]	Q8K4Z3	0.966479	0.979166	1.01744	1.00425
Regulator of G-protein signaling 7 OS=Mus musculus GN=Rgs7 PE=1 SV=2 - [RGS7_MOUSE]	O54829	0.951131	0.89693	0.947003	1.00423
AP-3 complex subunit mu-2 OS=Mus musculus GN=Ap3m2 PE=2 SV=1 - [AP3M2_MOUSE]	Q8R2R9	0.941861	0.926247	0.987489	1.00414
LYR motif-containing protein 4 OS=Mus musculus GN=Lyrm4 PE=2 SV=1 - [LYRM4_MOUSE]	Q8K215	1.03658	1.0001	0.968704	1.00404
Neuroligin-3 OS=Mus musculus GN=Nlgn3 PE=1 SV=2 - [NLGN3_MOUSE]	Q8BYM5	0.946448	0.92571	0.982039	1.00404
Sorting nexin-32 OS=Mus musculus GN=Snx32 PE=2 SV=1 - [SNX32_MOUSE]	Q80ZJ7	0.947368	0.914174	0.968836	1.00401
Alpha-endosulfine OS=Mus musculus GN=Ensa PE=1 SV=1 - [ENSA_MOUSE]	P60840	0.950775	0.914023	0.965159	1.00397
Synaptophysin OS=Mus musculus GN=Syp PE=1 SV=2 - [SYPH_MOUSE]	Q62277	1.08245	1.03437	0.959363	1.00395
3-phosphoinositide-dependent protein kinase 1 OS=Mus musculus GN=Pdpk1 PE=1 SV=2 - [PDPK1_MOUSE]	Q9Z2A0	0.926959	0.907093	0.982376	1.00389
Tubulin-specific chaperone C OS=Mus musculus GN=Tbcc PE=2 SV=1 - [TBCC_MOUSE]	Q8VCN9	1.26693	1.20235	0.952711	1.00388
Gamma-aminobutyric acid type B receptor subunit 1 OS=Mus musculus GN=Gabbr1 PE=1 SV=1 - [GABR1_MOUSE]	Q9WV18	1.04453	0.968597	0.930748	1.00371
Alpha-1,3/1,6-mannosyltransferase ALG2 OS=Mus musculus GN=Alg2 PE=1 SV=2 - [ALG2_MOUSE]|Alpha-1,3/1,6-mannosyltransferase ALG2 OS=Mus musculus GN=Alg2 PE=2 SV=2 - [ALG2_MOUSE]	Q9DBE8	0.960979	0.974086	1.01734	1.00365
Dipeptidyl peptidase 3 OS=Mus musculus GN=Dpp3 PE=1 SV=2 - [DPP3_MOUSE]|Dipeptidyl peptidase 3 OS=Mus musculus GN=Dpp3 PE=2 SV=2 - [DPP3_MOUSE]	Q99KK7	0.961652	0.938552	0.979542	1.00365
Vascular cell adhesion protein 1 OS=Mus musculus GN=Vcam1 PE=1 SV=1 - [VCAM1_MOUSE]	P29533	1.10168	1.06932	0.974169	1.00365
SH3 and multiple ankyrin repeat domains protein 2 OS=Mus musculus GN=Shank2 PE=1 SV=2 - [SHAN2_MOUSE]	Q80Z38	0.982524	0.95029	0.970696	1.00362
Proton myo-inositol cotransporter OS=Mus musculus GN=Slc2a13 PE=1 SV=2 - [MYCT_MOUSE]|Proton myo-inositol cotransporter OS=Mus musculus GN=Slc2a13 PE=2 SV=2 - [MYCT_MOUSE]	Q3UHK1	0.986934	0.960398	0.976629	1.00361
Proteasomal ubiquitin receptor ADRM1 OS=Mus musculus GN=Adrm1 PE=1 SV=2 - [ADRM1_MOUSE]	Q9JKV1	0.835304	0.883806	1.06179	1.00352
ATP-dependent RNA helicase DDX42 OS=Mus musculus GN=Ddx42 PE=1 SV=3 - [DDX42_MOUSE]	Q810A7	1.00192	0.947224	0.948717	1.0035
Protein DEK OS=Mus musculus GN=Dek PE=1 SV=1 - [DEK_MOUSE]	Q7TNV0	0.907433	0.844894	0.934295	1.00345
Ubiquitin thioesterase OTUB1 OS=Mus musculus GN=Otub1 PE=1 SV=2 - [OTUB1_MOUSE]	Q7TQI3	1.01919	0.982493	0.967323	1.00345
COP9 signalosome complex subunit 4 OS=Mus musculus GN=Cops4 PE=1 SV=1 - [CSN4_MOUSE]	O88544	0.964924	0.960553	0.998877	1.00342
TBC1 domain family member 8B OS=Mus musculus GN=Tbc1d8b PE=1 SV=1 - [TBC8B_MOUSE]|TBC1 domain family member 8B OS=Mus musculus GN=Tbc1d8b PE=2 SV=1 - [TBC8B_MOUSE]	A3KGB4	1.02252	0.965022	0.946968	1.00339
RNA binding motif protein, X-linked-like-1 OS=Mus musculus GN=Rbmxl1 PE=2 SV=1 - [RMXL1_MOUSE]|RNA binding motif protein, X-linked-like-1 OS=Mus musculus GN=Rbmxl1 PE=1 SV=1 - [RMXL1_MOUSE]	Q91VM5	1.10873	1.02989	0.931996	1.00334
Very long-chain specific acyl-CoA dehydrogenase, mitochondrial OS=Mus musculus GN=Acadvl PE=1 SV=3 - [ACADV_MOUSE]	P50544	0.974132	0.998198	1.02805	1.00326
Exocyst complex component 3 OS=Mus musculus GN=Exoc3 PE=1 SV=2 - [EXOC3_MOUSE]	Q6KAR6	0.957974	0.978131	1.02425	1.00314
Transcription intermediary factor 1-beta OS=Mus musculus GN=Trim28 PE=1 SV=3 - [TIF1B_MOUSE]	Q62318	1.03864	0.970785	0.937602	1.00314
Polyadenylate-binding protein 1 OS=Mus musculus GN=Pabpc1 PE=1 SV=2 - [PABP1_MOUSE]|Polyadenylate-binding protein 4 OS=Homo sapiens GN=PABPC4 PE=1 SV=1 - [PABP4_HUMAN]	P29341	0.981683	0.954921	0.975776	1.00312
Pre-mRNA-processing-splicing factor 8 OS=Mus musculus GN=Prpf8 PE=1 SV=2 - [PRP8_MOUSE]	Q99PV0	0.979147	0.985852	1.00981	1.00294
NmrA-like family domain-containing protein 1 OS=Mus musculus GN=Nmral1 PE=1 SV=1 - [NMRL1_MOUSE]	Q8K2T1	0.942206	0.973337	1.03605	1.00292
Alpha-1-syntrophin OS=Mus musculus GN=Snta1 PE=1 SV=1 - [SNTA1_MOUSE]	Q61234	0.960615	0.954206	0.9962	1.00289
Dipeptidyl aminopeptidase-like protein 6 OS=Mus musculus GN=Dpp6 PE=1 SV=1 - [DPP6_MOUSE]	Q9Z218	0.964376	0.919819	0.956528	1.00286
Cell division cycle 5-like protein OS=Mus musculus GN=Cdc5l PE=1 SV=2 - [CDC5L_MOUSE]	Q6A068	0.916762	0.886922	0.970207	1.00285
Seizure 6-like protein 2 OS=Mus musculus GN=Sez6l2 PE=1 SV=1 - [SE6L2_MOUSE]|Seizure 6-like protein 2 OS=Mus musculus GN=Sez6l2 PE=2 SV=1 - [SE6L2_MOUSE]	Q4V9Z5	1.01718	0.979587	0.965774	1.00284
Formin-like protein 2	A2APV2	0.964373	0.940144	0.977607	1.0028
Calcium/calmodulin-dependent protein kinase type IV OS=Mus musculus GN=Camk4 PE=1 SV=2 - [KCC4_MOUSE]	P08414	0.957835	0.990372	1.03677	1.00271
Neurofilament heavy polypeptide OS=Mus musculus GN=Nefh PE=1 SV=3 - [NFH_MOUSE]	P19246	1.00179	1.06763	1.06861	1.00271
RuvB-like 1 OS=Mus musculus GN=Ruvbl1 PE=1 SV=1 - [RUVB1_MOUSE]	P60122	0.943896	0.938272	0.996686	1.00266
Bifunctional glutamate/proline--tRNA ligase OS=Mus musculus GN=Eprs PE=1 SV=4 - [SYEP_MOUSE]	Q8CGC7	1.00915	1.01154	1.00502	1.00264
Protein phosphatase 1F OS=Mus musculus GN=Ppm1f PE=1 SV=1 - [PPM1F_MOUSE]|Protein phosphatase 1F OS=Mus musculus GN=Ppm1f PE=2 SV=1 - [PPM1F_MOUSE]	Q8CGA0	0.990888	0.987473	0.999036	1.00249
Bis(5'-adenosyl)-triphosphatase enpp4 OS=Mus musculus GN=Enpp4 PE=1 SV=1 - [ENPP4_MOUSE]	Q8BTJ4	0.967602	0.967249	1.0021	1.00247
Amyloid beta A4 protein OS=Mus musculus GN=App PE=1 SV=3 - [A4_MOUSE]	P12023	0.944199	1.68632	1.79037	1.00246
FERM, RhoGEF and pleckstrin domain-containing protein 1 OS=Mus musculus GN=Farp1 PE=1 SV=1 - [FARP1_MOUSE]	F8VPU2	1.00156	0.971494	0.97237	1.00246
EH domain-containing protein 1 OS=Mus musculus GN=Ehd1 PE=1 SV=1 - [EHD1_MOUSE]	Q9WVK4	0.990713	0.974434	0.985969	1.00244
Fumarylacetoacetate hydrolase domain-containing protein 2A OS=Mus musculus GN=Fahd2 PE=1 SV=1 - [FAHD2_MOUSE]	Q3TC72	0.934303	0.934163	1.00227	1.00242
Phosphofurin acidic cluster sorting protein 1 OS=Mus musculus GN=Pacs1 PE=1 SV=2 - [PACS1_MOUSE]|Phosphofurin acidic cluster sorting protein 1 OS=Mus musculus GN=Pacs1 PE=2 SV=2 - [PACS1_MOUSE]	Q8K212	1.00564	0.995509	0.992289	1.00239
Cysteine and glycine-rich protein 1 OS=Mus musculus GN=Csrp1 PE=1 SV=3 - [CSRP1_MOUSE]	P97315	0.919439	0.952069	1.03796	1.00238
T-complex protein 1 subunit beta OS=Mus musculus GN=Cct2 PE=1 SV=4 - [TCPB_MOUSE]	P80314	1.03312	1.0375	1.00661	1.00236
26S proteasome non-ATPase regulatory subunit 8 OS=Mus musculus GN=Psmd8 PE=1 SV=2 - [PSMD8_MOUSE]	Q9CX56	1.03262	1.02386	0.993765	1.00227
Vacuolar protein sorting-associated protein 13C OS=Mus musculus GN=Vps13c PE=1 SV=2 - [VP13C_MOUSE]	Q8BX70	0.99632	0.982056	0.987906	1.00226
ATP-binding cassette sub-family F member 1 OS=Mus musculus GN=Abcf1 PE=1 SV=1 - [ABCF1_MOUSE]	Q6P542	1.08148	0.985045	0.912855	1.00222
Heterogeneous nuclear ribonucleoprotein L OS=Mus musculus GN=Hnrnpl PE=1 SV=2 - [HNRPL_MOUSE]	Q8R081	1.05715	0.989666	0.938174	1.00215
Mitogen-activated protein kinase 10 OS=Mus musculus GN=Mapk10 PE=1 SV=2 - [MK10_MOUSE]	Q61831	1.02863	0.952239	0.927565	1.00198
CAP-Gly domain-containing linker protein 1 OS=Mus musculus GN=Clip1 PE=1 SV=1 - [CLIP1_MOUSE]	Q922J3	1.01537	0.985086	0.972056	1.00194
26S proteasome non-ATPase regulatory subunit 4 OS=Mus musculus GN=Psmd4 PE=1 SV=1 - [PSMD4_MOUSE]	O35226	0.948424	0.949118	1.00266	1.00193
Zinc transporter 9 OS=Mus musculus GN=Slc30a9 PE=1 SV=2 - [ZNT9_MOUSE]	Q5IRJ6	1.04771	0.991747	0.948333	1.00185
Protein kinase C-binding protein NELL2 OS=Mus musculus GN=Nell2 PE=1 SV=3 - [NELL2_MOUSE]	Q61220	1.03732	1.1567	1.1171	1.00181
Arylsulfatase B OS=Mus musculus GN=Arsb PE=1 SV=3 - [ARSB_MOUSE]|Arylsulfatase B OS=Mus musculus GN=Arsb PE=2 SV=3 - [ARSB_MOUSE]	P50429	0.989639	1.03713	1.04987	1.0018
Integrin alpha-V OS=Mus musculus GN=Itgav PE=1 SV=2 - [ITAV_MOUSE]	P43406	0.953156	0.987446	1.03781	1.00177
Sphingosine kinase 2 OS=Mus musculus GN=Sphk2 PE=1 SV=2 - [SPHK2_MOUSE]	Q9JIA7	0.97046	0.916247	0.945682	1.00164
Uridine-cytidine kinase 1 OS=Mus musculus GN=Uck1 PE=1 SV=2 - [UCK1_MOUSE]|Uridine-cytidine kinase 1 OS=Mus musculus GN=Uck1 PE=2 SV=2 - [UCK1_MOUSE]	P52623	1.1235	1.03423	0.922055	1.00163
Exportin-1 OS=Mus musculus GN=Xpo1 PE=1 SV=1 - [XPO1_MOUSE]	Q6P5F9	1.00144	0.974902	0.975051	1.0016
Secernin-3 OS=Mus musculus GN=Scrn3 PE=1 SV=1 - [SCRN3_MOUSE]	Q3TMH2	0.889279	0.914455	1.02992	1.00157
Serine/threonine-protein phosphatase 2A 56 kDa regulatory subunit alpha isoform OS=Mus musculus GN=Ppp2r5a PE=1 SV=1 - [2A5A_MOUSE]	Q6PD03	0.958681	0.923582	0.964872	1.00154
Glucose 1,6-bisphosphate synthase OS=Mus musculus GN=Pgm2l1 PE=1 SV=1 - [PGM2L_MOUSE]	Q8CAA7	1.02766	0.983512	0.958475	1.0015
Sodium/potassium-transporting ATPase subunit alpha-1 OS=Catostomus commersonii GN=atp1a1 PE=2 SV=1 - [AT1A1_CATCO]	P25489	0.95044	0.909509	0.958348	1.00148
FAS-associated factor 1	P54731	0.999256	0.96808	0.97016	1.0014
Vacuolar protein sorting-associated protein 26B OS=Mus musculus GN=Vps26b PE=1 SV=1 - [VP26B_MOUSE]	Q8C0E2	1.02888	1.01923	0.991879	1.00127
Metabotropic glutamate receptor 7 OS=Mus musculus GN=Grm7 PE=1 SV=1 - [GRM7_MOUSE]	Q68ED2	0.960491	0.988754	1.03072	1.00126
Gamma-glutamyltransferase 7 OS=Mus musculus GN=Ggt7 PE=2 SV=2 - [GGT7_MOUSE]	Q99JP7	1.04718	1.0208	0.976033	1.00126
Contactin-associated protein-like 2 OS=Mus musculus GN=Cntnap2 PE=1 SV=2 - [CNTP2_MOUSE]	Q9CPW0	0.973523	0.917744	0.943868	1.00123
Isoform 2 of Tropomyosin alpha-3 chain OS=Mus musculus GN=Tpm3 - [TPM3_MOUSE]	P21107-2	1.01532	1.11206	1.0966	1.00121
1-phosphatidylinositol 4,5-bisphosphate phosphodiesterase gamma-1	Q62077	1.00325	1.06802	1.06584	1.0012
NADH dehydrogenase [ubiquinone] iron-sulfur protein 2, mitochondrial OS=Mus musculus GN=Ndufs2 PE=1 SV=1 - [NDUS2_MOUSE]	Q91WD5	0.937866	0.906426	0.967601	1.00116
Reticulon-3 OS=Mus musculus GN=Rtn3 PE=1 SV=2 - [RTN3_MOUSE]	Q9ES97	0.980739	0.943203	0.962813	1.00113
Cytochrome c oxidase subunit 2 OS=Mus musculus GN=Mtco2 PE=1 SV=1 - [COX2_MOUSE]	P00405	1.14042	1.16268	1.02064	1.00111
F-actin-capping protein subunit alpha-2 OS=Mus musculus GN=Capza2 PE=1 SV=3 - [CAZA2_MOUSE]	P47754	0.972418	0.9371	0.964713	1.00107
Guanine nucleotide-binding protein subunit beta-5 OS=Mus musculus GN=Gnb5 PE=1 SV=1 - [GBB5_MOUSE]	P62881	0.982301	0.928255	0.945945	1.00102
Reticulon-1 OS=Mus musculus GN=Rtn1 PE=1 SV=1 - [RTN1_MOUSE]	Q8K0T0	1.02163	0.973444	0.953802	1.00102
Ras-related protein Rab-23 OS=Mus musculus GN=Rab23 PE=1 SV=2 - [RAB23_MOUSE]	P35288	1.05143	1.02596	0.97673	1.00098
Methylcrotonoyl-CoA carboxylase beta chain, mitochondrial OS=Mus musculus GN=Mccc2 PE=1 SV=1 - [MCCB_MOUSE]	Q3ULD5	1.05878	0.987753	0.933754	1.0009
Tripeptidyl-peptidase 1 OS=Mus musculus GN=Tpp1 PE=1 SV=2 - [TPP1_MOUSE]	O89023	0.906626	0.961722	1.06154	1.00073
Cannabinoid receptor 1 OS=Mus musculus GN=Cnr1 PE=1 SV=1 - [CNR1_MOUSE]|Cannabinoid receptor 1 OS=Mus musculus GN=Cnr1 PE=2 SV=1 - [CNR1_MOUSE]	P47746	0.964432	1.07767	1.11821	1.00072
Phosphatidylinositide phosphatase SAC1 OS=Mus musculus GN=Sacm1l PE=1 SV=1 - [SAC1_MOUSE]|Phosphatidylinositide phosphatase SAC1 OS=Mus musculus GN=Sacm1l PE=2 SV=1 - [SAC1_MOUSE]	Q9EP69	0.971468	0.998265	1.02831	1.0007
DnaJ homolog subfamily C member 11 OS=Mus musculus GN=Dnajc11 PE=1 SV=2 - [DJC11_MOUSE]	Q5U458	0.980848	0.93066	0.94945	1.00065
Kinesin-like protein KIF2A OS=Mus musculus GN=Kif2a PE=1 SV=2 - [KIF2A_MOUSE]	P28740	0.990782	1.00658	1.01653	1.00057
Hydroxyacylglutathione hydrolase, mitochondrial OS=Mus musculus GN=Hagh PE=1 SV=2 - [GLO2_MOUSE]	Q99KB8	1.03399	1.01896	0.985993	1.00054
Eukaryotic translation initiation factor 2 subunit 3, X-linked OS=Mus musculus GN=Eif2s3x PE=1 SV=2 - [IF2G_MOUSE]	Q9Z0N1	0.999742	0.993899	0.99468	1.00053
Casein kinase II subunit alpha' OS=Mus musculus GN=Csnk2a2 PE=1 SV=1 - [CSK22_MOUSE]	O54833	0.935757	0.951628	1.01748	1.00051
Glucose-6-phosphate isomerase OS=Mus musculus GN=Gpi PE=1 SV=4 - [G6PI_MOUSE]	P06745	0.997753	1.0471	1.04998	1.00049
Presequence protease, mitochondrial OS=Mus musculus GN=Pitrm1 PE=1 SV=1 - [PREP_MOUSE]	Q8K411	0.949491	0.933192	0.983225	1.0004
Cytochrome b-c1 complex subunit 2, mitochondrial OS=Mus musculus GN=Uqcrc2 PE=1 SV=1 - [QCR2_MOUSE]	Q9DB77	1.02737	1.01741	0.990494	1.00019
Protein kinase C alpha type OS=Mus musculus GN=Prkca PE=1 SV=3 - [KPCA_MOUSE]|Protein kinase C alpha type OS=Rattus norvegicus GN=Prkca PE=1 SV=3 - [KPCA_RAT]	P20444	0.990195	1.02099	1.03128	1.00018
Mitochondrial fission process protein 1 OS=Mus musculus GN=Mtfp1 PE=1 SV=1 - [MTFP1_MOUSE]	Q9CRB8	1.04087	1.07396	1.03194	1.00015
Nck-associated protein 1 OS=Mus musculus GN=Nckap1 PE=1 SV=2 - [NCKP1_MOUSE]	P28660	1.03695	1.01198	0.976002	1.00008
Phosphoethanolamine/phosphocholine phosphatase OS=Mus musculus GN=Phospho1 PE=1 SV=1 - [PHOP1_MOUSE]|Phosphoethanolamine/phosphocholine phosphatase OS=Mus musculus GN=Phospho1 PE=2 SV=1 - [PHOP1_MOUSE]	Q8R2H9	1.04287	1.0021	0.960937	1.00003
14-3-3 protein theta OS=Mus musculus GN=Ywhaq PE=1 SV=1 - [1433T_MOUSE]	P68254	0.980585	0.959133	0.9781	0.999977
Ubiquitin-like modifier-activating enzyme 1 OS=Mus musculus GN=Uba1 PE=1 SV=1 - [UBA1_MOUSE]	Q02053	1.0117	1.01327	1.00151	0.999957
Coiled-coil and C2 domain-containing protein 1A	Q8K1A6	1.02703	0.964042	0.938409	0.99972
Alcohol dehydrogenase class-3 OS=Mus musculus GN=Adh5 PE=1 SV=3 - [ADHX_MOUSE]	P28474	0.944634	1.01433	1.07342	0.999665
Serine/threonine-protein kinase MRCK beta OS=Mus musculus GN=Cdc42bpb PE=1 SV=2 - [MRCKB_MOUSE]	Q7TT50	1.00916	0.993283	0.98368	0.9994
Vacuolar protein sorting-associated protein 11 homolog OS=Mus musculus GN=Vps11 PE=1 SV=3 - [VPS11_MOUSE]	Q91W86	0.883021	0.924296	1.04611	0.999396
NADH-cytochrome b5 reductase 1 OS=Mus musculus GN=Cyb5r1 PE=2 SV=1 - [NB5R1_MOUSE]	Q9DB73	1.06225	1.0819	1.01787	0.999386
Cytoplasmic dynein 1 light intermediate chain 2 OS=Mus musculus GN=Dync1li2 PE=1 SV=2 - [DC1L2_MOUSE]	Q6PDL0	0.918726	0.938628	1.02097	0.999317
Alpha-crystallin B chain OS=Mus musculus GN=Cryab PE=1 SV=2 - [CRYAB_MOUSE]	P23927	0.919447	0.91538	0.994897	0.999317
Endophilin-B2 OS=Mus musculus GN=Sh3glb2 PE=1 SV=2 - [SHLB2_MOUSE]|Endophilin-B2 OS=Mus musculus GN=Sh3glb2 PE=2 SV=2 - [SHLB2_MOUSE]	Q8R3V5	1.00152	0.953613	0.951477	0.999275
Arf-GAP with SH3 domain, ANK repeat and PH domain-containing protein 1 OS=Mus musculus GN=Asap1 PE=1 SV=2 - [ASAP1_MOUSE]	Q9QWY8	0.877771	0.825495	0.939703	0.999212
NADH dehydrogenase [ubiquinone] 1 alpha subcomplex subunit 7 OS=Mus musculus GN=Ndufa7 PE=1 SV=3 - [NDUA7_MOUSE]	Q9Z1P6	0.897886	0.913601	1.01666	0.999168
Carbonyl reductase family member 4 OS=Mus musculus GN=Cbr4 PE=1 SV=2 - [CBR4_MOUSE]	Q91VT4	0.992814	1.0362	1.04278	0.999111
Synaptotagmin-12 OS=Mus musculus GN=Syt12 PE=1 SV=1 - [SYT12_MOUSE]|Synaptotagmin-12 OS=Mus musculus GN=Syt12 PE=2 SV=1 - [SYT12_MOUSE]	Q920N7	1.046	0.977841	0.933918	0.999013
Sideroflexin-1 OS=Mus musculus GN=Sfxn1 PE=1 SV=3 - [SFXN1_MOUSE]	Q99JR1	1.00389	0.994589	0.989732	0.998984
Proteasome subunit beta type-4 OS=Mus musculus GN=Psmb4 PE=1 SV=1 - [PSB4_MOUSE]	P99026	1.04225	1.06114	1.01702	0.998916
Solute carrier family 2, facilitated glucose transporter member 1 OS=Mus musculus GN=Slc2a1 PE=1 SV=4 - [GTR1_MOUSE]	P17809	0.988151	1.00004	1.01074	0.998726
Prolow-density lipoprotein receptor-related protein 1 OS=Mus musculus GN=Lrp1 PE=1 SV=1 - [LRP1_MOUSE]	Q91ZX7	0.971732	0.978449	1.00562	0.998714
Synaptotagmin-1 OS=Mus musculus GN=Syt1 PE=1 SV=1 - [SYT1_MOUSE]	P46096	0.973868	0.946841	0.970907	0.99862
Mannose-6-phosphate isomerase OS=Mus musculus GN=Mpi PE=1 SV=1 - [MPI_MOUSE]	Q924M7	0.947298	1.0246	1.08008	0.998587
ATP synthase subunit beta, mitochondrial OS=Mus musculus GN=Atp5b PE=1 SV=2 - [ATPB_MOUSE]	P56480	0.950826	0.929529	0.976211	0.998578
6-phosphogluconolactonase OS=Mus musculus GN=Pgls PE=1 SV=1 - [6PGL_MOUSE]|6-phosphogluconolactonase OS=Mus musculus GN=Pgls PE=2 SV=1 - [6PGL_MOUSE]	Q9CQ60	0.951269	0.946396	0.993418	0.998532
Kinesin-1 heavy chain OS=Mus musculus GN=Kif5b PE=1 SV=3 - [KINH_MOUSE]	Q61768	1.08016	1.08513	1.00305	0.998457
Proteasome subunit beta type-2 OS=Mus musculus GN=Psmb2 PE=1 SV=1 - [PSB2_MOUSE]	Q9R1P3	0.988191	1.05572	1.06658	0.998355
Neutral alpha-glucosidase AB OS=Mus musculus GN=Ganab PE=1 SV=1 - [GANAB_MOUSE]	Q8BHN3	0.989906	1.00681	1.0154	0.998354
Enolase-phosphatase E1 OS=Mus musculus GN=Enoph1 PE=1 SV=1 - [ENOPH_MOUSE]	Q8BGB7	0.840158	0.905272	1.07559	0.998225
Myosin-9 OS=Mus musculus GN=Myh9 PE=1 SV=4 - [MYH9_MOUSE]	Q8VDD5	1.02447	1.04538	1.01846	0.998095
WD repeat-containing protein 1 OS=Mus musculus GN=Wdr1 PE=1 SV=3 - [WDR1_MOUSE]	O88342	0.990046	1.02657	1.03491	0.998089
Integral membrane protein 2C OS=Mus musculus GN=Itm2c PE=2 SV=2 - [ITM2C_MOUSE]	Q91VK4	0.978766	1.15029	1.17297	0.998061
Breast carcinoma-amplified sequence 3 homolog OS=Mus musculus GN=Bcas3 PE=1 SV=2 - [BCAS3_MOUSE]	Q8CCN5	0.986982	0.943306	0.95388	0.998045
Vacuolar protein sorting-associated protein 35 OS=Mus musculus GN=Vps35 PE=1 SV=1 - [VPS35_MOUSE]	Q9EQH3	1.01659	1.02432	1.00561	0.998023
Beta-hexosaminidase subunit beta OS=Mus musculus GN=Hexb PE=1 SV=2 - [HEXB_MOUSE]|Beta-hexosaminidase subunit beta OS=Mus musculus GN=Hexb PE=2 SV=2 - [HEXB_MOUSE]	P20060	0.982953	1.19891	1.21727	0.998011
Isoform 4 of Microtubule-associated protein 4 OS=Mus musculus GN=Map4 - [MAP4_MOUSE]	P27546-4	0.81124	0.892514	1.09794	0.997958
Protein PRRC2C OS=Mus musculus GN=Prrc2c PE=1 SV=3 - [PRC2C_MOUSE]	Q3TLH4	0.967373	0.934097	0.963575	0.997901
Tenascin-R OS=Mus musculus GN=Tnr PE=1 SV=2 - [TENR_MOUSE]	Q8BYI9	0.942691	0.968869	1.02559	0.99788
Protein phosphatase 1 regulatory subunit 7 OS=Mus musculus GN=Ppp1r7 PE=1 SV=2 - [PP1R7_MOUSE]	Q3UM45	1.01754	0.970289	0.951471	0.997805
Acidic leucine-rich nuclear phosphoprotein 32 family member E	P97822	0.922721	0.999502	1.08082	0.997794
Importin-5 OS=Mus musculus GN=Ipo5 PE=1 SV=3 - [IPO5_MOUSE]	Q8BKC5	0.992056	0.98358	0.989263	0.997788
Protein FAM131B OS=Mus musculus GN=Fam131b PE=1 SV=1 - [F131B_MOUSE]	Q3TY60	0.971904	0.954575	0.979986	0.997776
Thioredoxin-related transmembrane protein 4 OS=Mus musculus GN=Tmx4 PE=1 SV=2 - [TMX4_MOUSE]	Q8C0L0	0.958408	0.879899	0.916035	0.997769
NADH dehydrogenase [ubiquinone] 1 alpha subcomplex subunit 13 OS=Mus musculus GN=Ndufa13 PE=1 SV=3 - [NDUAD_MOUSE]	Q9ERS2	0.978495	0.967643	0.98669	0.997755
UDP-N-acetylglucosamine--peptide N-acetylglucosaminyltransferase 110 kDa subunit OS=Mus musculus GN=Ogt PE=1 SV=2 - [OGT1_MOUSE]	Q8CGY8	0.987201	0.964741	0.974959	0.997657
Serine/threonine-protein kinase WNK2 OS=Mus musculus GN=Wnk2 PE=1 SV=2 - [WNK2_MOUSE]	Q3UH66	1.11662	1.04502	0.933647	0.997613
Long-chain fatty acid transport protein 1 OS=Mus musculus GN=Slc27a1 PE=1 SV=1 - [S27A1_MOUSE]	Q60714	0.947216	0.951604	1.00215	0.997527
Gamma-aminobutyric acid type B receptor subunit 2 OS=Mus musculus GN=Gabbr2 PE=1 SV=2 - [GABR2_MOUSE]	Q80T41	0.957049	0.944807	0.984736	0.997496
Phosphoacetylglucosamine mutase OS=Mus musculus GN=Pgm3 PE=1 SV=1 - [AGM1_MOUSE]	Q9CYR6	0.977074	0.955163	0.975112	0.99748
60S ribosomal protein L38 OS=Mus musculus GN=Rpl38 PE=2 SV=3 - [RL38_MOUSE]	Q9JJI8	0.971751	1.04293	1.07049	0.997426
Trafficking protein particle complex subunit 4	Q9ES56	0.981383	0.966392	0.982183	0.997419
Eukaryotic translation initiation factor 3 subunit L OS=Mus musculus GN=Eif3l PE=1 SV=1 - [EIF3L_MOUSE]	Q8QZY1	1.03904	1.01702	0.976274	0.997418
Quinone oxidoreductase OS=Mus musculus GN=Cryz PE=1 SV=1 - [QOR_MOUSE]	P47199	0.986923	0.965672	0.975924	0.997401
Calcium-activated potassium channel subunit alpha-1 OS=Mus musculus GN=Kcnma1 PE=1 SV=2 - [KCMA1_MOUSE]	Q08460	0.932312	0.913943	0.97772	0.997371
Unconventional myosin-XVIIIa OS=Mus musculus GN=Myo18a PE=1 SV=2 - [MY18A_MOUSE]	Q9JMH9	1.01656	0.980658	0.962145	0.99737
Serine/threonine-protein phosphatase 6 regulatory subunit 3 OS=Mus musculus GN=Ppp6r3 PE=1 SV=1 - [PP6R3_MOUSE]	Q922D4	1.00389	1.04213	1.03532	0.997341
Cytoplasmic dynein 1 heavy chain 1 OS=Mus musculus GN=Dync1h1 PE=1 SV=2 - [DYHC1_MOUSE]	Q9JHU4	1.01086	1.0194	1.00575	0.997331
Trafficking protein particle complex subunit 9	Q3U0M1	0.984892	0.970447	0.982654	0.997281
HCLS1-associated protein X-1	O35387	1.05088	1.10451	1.04812	0.997235
Rab3 GTPase-activating protein non-catalytic subunit OS=Mus musculus GN=Rab3gap2 PE=1 SV=2 - [RBGPR_MOUSE]	Q8BMG7	0.992111	1.01119	1.01633	0.997156
Exportin-7	Q9EPK7	0.999941	0.950075	0.947345	0.997067
Heterogeneous nuclear ribonucleoproteins C1/C2 OS=Mus musculus GN=Hnrnpc PE=1 SV=1 - [HNRPC_MOUSE]	Q9Z204	1.01982	1.00557	0.983129	0.997057
Protein kinase C epsilon type OS=Mus musculus GN=Prkce PE=1 SV=1 - [KPCE_MOUSE]	P16054	0.999836	0.97044	0.967699	0.997012
Uncharacterized protein KIAA1107 OS=Mus musculus GN=Kiaa1107 PE=2 SV=5 - [K1107_MOUSE]	Q80TK0	1.0198	0.925416	0.904656	0.99692
Wiskott-Aldrich syndrome protein family member 1 OS=Mus musculus GN=Wasf1 PE=1 SV=2 - [WASF1_MOUSE]	Q8R5H6	1.03075	0.992723	0.960105	0.996886
MICOS complex subunit Mic60 OS=Mus musculus GN=Immt PE=1 SV=1 - [MIC60_MOUSE]|Mitochondrial inner membrane protein OS=Mus musculus GN=Immt PE=1 SV=1 - [IMMT_MOUSE]	Q8CAQ8	0.977228	0.983393	1.00317	0.99688
Neuromodulin OS=Mus musculus GN=Gap43 PE=1 SV=1 - [NEUM_MOUSE]	P06837	0.975675	0.889817	0.909131	0.996852
Acid ceramidase OS=Mus musculus GN=Asah1 PE=1 SV=1 - [ASAH1_MOUSE]	Q9WV54	0.956395	0.988867	1.03064	0.996796
ATPase family AAA domain-containing protein 3 OS=Mus musculus GN=Atad3 PE=1 SV=1 - [ATAD3_MOUSE]	Q925I1	0.984311	1.00391	1.0166	0.996749
RuvB-like 2 OS=Mus musculus GN=Ruvbl2 PE=1 SV=3 - [RUVB2_MOUSE]|RuvB-like 2 OS=Mus musculus GN=Ruvbl2 PE=2 SV=3 - [RUVB2_MOUSE]	Q9WTM5	0.95852	0.983303	1.02243	0.996656
Neuroplastin OS=Mus musculus GN=Nptn PE=1 SV=3 - [NPTN_MOUSE]	P97300	1.01309	1.0124	0.99591	0.996587
Disks large homolog 1 OS=Mus musculus GN=Dlg1 PE=1 SV=1 - [DLG1_MOUSE]|Disks large homolog 1 OS=Homo sapiens GN=DLG1 PE=1 SV=2 - [DLG1_HUMAN]	Q811D0	0.936764	0.919017	0.977703	0.996584
Aggrecan core protein OS=Mus musculus GN=Acan PE=1 SV=2 - [PGCA_MOUSE]	Q61282	1.07829	1.06001	0.97966	0.996555
Wolframin OS=Mus musculus GN=Wfs1 PE=1 SV=1 - [WFS1_MOUSE]	P56695	1.07314	0.970515	0.901204	0.9965
Latexin OS=Mus musculus GN=Lxn PE=1 SV=2 - [LXN_MOUSE]	P70202	0.940768	0.942007	0.997812	0.996499
Nuclear protein localization protein 4 homolog	P60670	0.961769	0.949866	0.984144	0.996477
26S proteasome non-ATPase regulatory subunit 1 OS=Mus musculus GN=Psmd1 PE=1 SV=1 - [PSMD1_MOUSE]	Q3TXS7	1.01122	0.996925	0.982315	0.996405
Protein lunapark OS=Mus musculus GN=Lnp PE=1 SV=1 - [LNP_MOUSE]	Q7TQ95	0.950009	0.959941	1.00673	0.996314
Tetratricopeptide repeat protein 9B OS=Mus musculus GN=Ttc9b PE=1 SV=1 - [TTC9B_MOUSE]|Tetratricopeptide repeat protein 9B OS=Mus musculus GN=Ttc9b PE=2 SV=1 - [TTC9B_MOUSE]	Q9D6E4	0.906799	0.894277	0.982548	0.996306
Tumor susceptibility gene 101 protein OS=Mus musculus GN=Tsg101 PE=1 SV=2 - [TS101_MOUSE]	Q61187	1.00998	0.944946	0.932145	0.9963
Caskin-1 OS=Mus musculus GN=Caskin1 PE=1 SV=2 - [CSKI1_MOUSE]	Q6P9K8	0.954919	0.935578	0.97612	0.996299
Flotillin-1 OS=Mus musculus GN=Flot1 PE=1 SV=1 - [FLOT1_MOUSE]	O08917	0.932444	0.971978	1.0385	0.996264
Cullin-5 OS=Mus musculus GN=Cul5 PE=1 SV=3 - [CUL5_MOUSE]	Q9D5V5	0.994367	1.00212	1.00397	0.99621
Solute carrier family 25 member 51 OS=Mus musculus GN=Slc25a51 PE=1 SV=1 - [S2551_MOUSE]|Solute carrier family 25 member 51 OS=Mus musculus GN=Slc25a51 PE=2 SV=1 - [S2551_MOUSE]	Q5HZI9	1.06931	1.05609	0.983857	0.996175
Unconventional myosin-VI OS=Mus musculus GN=Myo6 PE=1 SV=1 - [MYO6_MOUSE]	Q64331	1.0182	1.04004	1.01752	0.996151
Xaa-Pro aminopeptidase 1 OS=Mus musculus GN=Xpnpep1 PE=1 SV=1 - [XPP1_MOUSE]|Xaa-Pro aminopeptidase 1 OS=Mus musculus GN=Xpnpep1 PE=2 SV=1 - [XPP1_MOUSE]	Q6P1B1	0.988788	1.02843	1.03603	0.996091
Tumor suppressor p53-binding protein 1 OS=Mus musculus GN=Tp53bp1 PE=1 SV=2 - [TP53B_MOUSE]	P70399	1.02936	0.962957	0.931756	0.996003
Exocyst complex component 1 OS=Mus musculus GN=Exoc1 PE=1 SV=4 - [EXOC1_MOUSE]	Q8R3S6	0.941808	0.925937	0.979167	0.99595
NSFL1 cofactor p47 OS=Mus musculus GN=Nsfl1c PE=1 SV=1 - [NSF1C_MOUSE]	Q9CZ44	1.01506	0.980599	0.962127	0.99594
Septin-6 OS=Mus musculus GN=Sept6 PE=1 SV=4 - [SEPT6_MOUSE]	Q9R1T4	0.997361	0.964199	0.962734	0.995845
Microtubule-associated protein 9 OS=Mus musculus GN=Map9 PE=2 SV=2 - [MAP9_MOUSE]	Q3TRR0	0.903643	0.887251	0.977772	0.995837
Alpha-synuclein OS=Mus musculus GN=Snca PE=1 SV=2 - [SYUA_MOUSE]	O55042	0.949865	1.03005	1.07984	0.995786
Pyruvate dehydrogenase E1 component subunit beta, mitochondrial OS=Mus musculus GN=Pdhb PE=1 SV=1 - [ODPB_MOUSE]	Q9D051	0.967552	0.917064	0.94382	0.995781
Sterile alpha and TIR motif-containing protein 1 OS=Mus musculus GN=Sarm1 PE=1 SV=1 - [SARM1_MOUSE]	Q6PDS3	1.00054	0.960024	0.955457	0.995776
60 kDa SS-A/Ro ribonucleoprotein OS=Mus musculus GN=Trove2 PE=1 SV=1 - [RO60_MOUSE]	O08848	1.02323	1.04196	1.01399	0.995767
Cytoplasmic aconitate hydratase OS=Mus musculus GN=Aco1 PE=1 SV=3 - [ACOC_MOUSE]	P28271	1.00006	0.996278	0.991981	0.995749
ATP-dependent RNA helicase A OS=Mus musculus GN=Dhx9 PE=1 SV=2 - [DHX9_MOUSE]	O70133	0.960848	0.953284	0.987876	0.995715
DnaJ homolog subfamily A member 1 OS=Mus musculus GN=Dnaja1 PE=1 SV=1 - [DNJA1_MOUSE]	P63037	1.01387	1.03475	1.01621	0.995711
Cullin-3 OS=Mus musculus GN=Cul3 PE=1 SV=1 - [CUL3_MOUSE]	Q9JLV5	0.935909	0.927627	0.986895	0.995706
Disco-interacting protein 2 homolog C OS=Homo sapiens GN=DIP2C PE=1 SV=2 - [DIP2C_HUMAN]	Q9Y2E4	1.00906	0.990254	0.977145	0.995705
Gamma-adducin OS=Mus musculus GN=Add3 PE=1 SV=2 - [ADDG_MOUSE]	Q9QYB5	1.02792	1.04492	1.01213	0.99566
Cold shock domain-containing protein E1 OS=Mus musculus GN=Csde1 PE=1 SV=1 - [CSDE1_MOUSE]|Cold shock domain-containing protein E1 OS=Mus musculus GN=Csde1 PE=2 SV=1 - [CSDE1_MOUSE]	Q91W50	0.983043	0.983557	0.996118	0.995598
MICOS complex subunit Mic27 OS=Mus musculus GN=Apool PE=1 SV=1 - [MIC27_MOUSE]	Q78IK4	1.0115	0.969642	0.954397	0.995596
Neurabin-1 OS=Rattus norvegicus GN=Ppp1r9a PE=1 SV=1 - [NEB1_RAT]	O35867	1.03099	0.964516	0.931395	0.995583
NADPH--cytochrome P450 reductase OS=Mus musculus GN=Por PE=1 SV=2 - [NCPR_MOUSE]	P37040	0.979804	1.01659	1.03296	0.995578
Leucine-rich repeat and fibronectin type-III domain-containing protein 3	Q8BLY3	1.05114	0.9721	0.920661	0.995519
26S protease regulatory subunit 6A OS=Mus musculus GN=Psmc3 PE=1 SV=2 - [PRS6A_MOUSE]	O88685	0.941954	0.970952	1.02614	0.995493
Sorting nexin-12 OS=Mus musculus GN=Snx12 PE=1 SV=1 - [SNX12_MOUSE]	O70493	1.02017	0.986149	0.962269	0.995461
Moesin OS=Mus musculus GN=Msn PE=1 SV=3 - [MOES_MOUSE]	P26041	1.02772	1.14254	1.10665	0.995438
Acyl-protein thioesterase 2 OS=Mus musculus GN=Lypla2 PE=1 SV=1 - [LYPA2_MOUSE]	Q9WTL7	1.02432	1.01848	0.989721	0.995397
Polypyrimidine tract-binding protein 2 OS=Mus musculus GN=Ptbp2 PE=1 SV=2 - [PTBP2_MOUSE]	Q91Z31	0.94533	0.924619	0.973561	0.995369
Phosphatidylinositol 4-phosphate 5-kinase type-1 gamma OS=Mus musculus GN=Pip5k1c PE=1 SV=2 - [PI51C_MOUSE]	O70161	1.01971	0.983679	0.960184	0.995354
Clathrin light chain A OS=Mus musculus GN=Clta PE=1 SV=2 - [CLCA_MOUSE]|Clathrin light chain A OS=Mus musculus GN=Clta PE=2 SV=2 - [CLCA_MOUSE]	O08585	1.1299	1.03417	0.911007	0.995342
Hsp90 co-chaperone Cdc37 OS=Mus musculus GN=Cdc37 PE=1 SV=1 - [CDC37_MOUSE]|Hsp90 co-chaperone Cdc37 OS=Mus musculus GN=Cdc37 PE=2 SV=1 - [CDC37_MOUSE]	Q61081	0.949069	0.936356	0.982006	0.995339
E3 ubiquitin-protein ligase NEDD4 OS=Mus musculus GN=Nedd4 PE=1 SV=3 - [NEDD4_MOUSE]	P46935	0.896596	0.930491	1.03295	0.99532
Mth938 domain-containing protein OS=Mus musculus GN=Aamdc PE=1 SV=1 - [AAMDC_MOUSE]	Q8R0P4	1.02997	1.14101	1.10262	0.99531
Ubiquitin carboxyl-terminal hydrolase 10 OS=Mus musculus GN=Usp10 PE=1 SV=3 - [UBP10_MOUSE]	P52479	1.02512	0.976097	0.947648	0.99524
Isocitrate dehydrogenase [NAD] subunit alpha, mitochondrial OS=Mus musculus GN=Idh3a PE=1 SV=1 - [IDH3A_MOUSE]	Q9D6R2	0.973889	1.0013	1.02319	0.995183
Heterogeneous nuclear ribonucleoprotein D0 OS=Mus musculus GN=Hnrnpd PE=1 SV=2 - [HNRPD_MOUSE]	Q60668	0.978514	0.972702	0.989243	0.995154
PRKCA-binding protein	Q62083	0.998204	1.04496	1.04174	0.99513
AP-2 complex subunit alpha-2 OS=Mus musculus GN=Ap2a2 PE=1 SV=2 - [AP2A2_MOUSE]	P17427	0.964477	0.988908	1.02031	0.995101
Leucine-rich repeat transmembrane neuronal protein 2 OS=Mus musculus GN=Lrrtm2 PE=2 SV=1 - [LRRT2_MOUSE]	Q8BGA3	1.01047	0.956332	0.941693	0.995007
Serpin B6 OS=Mus musculus GN=Serpinb6 PE=1 SV=1 - [SPB6_MOUSE]|Serpin B6 OS=Mus musculus GN=Serpinb6 PE=2 SV=1 - [SPB6_MOUSE]	Q60854	1.0051	1.04131	1.03083	0.994986
Plectin OS=Mus musculus GN=Plec PE=1 SV=2 - [PLEC_MOUSE]	Q9QXS1	1.01452	1.01833	0.998705	0.994972
1-phosphatidylinositol 4,5-bisphosphate phosphodiesterase beta-1 OS=Mus musculus GN=Plcb1 PE=1 SV=2 - [PLCB1_MOUSE]|1-phosphatidylinositol 4,5-bisphosphate phosphodiesterase beta-1 OS=Mus musculus GN=Plcb1 PE=2 SV=2 - [PLCB1_MOUSE]	Q9Z1B3	0.978943	0.938579	0.95389	0.994912
CaM kinase-like vesicle-associated protein OS=Mus musculus GN=Camkv PE=1 SV=2 - [CAMKV_MOUSE]	Q3UHL1	0.996255	1.01247	1.0111	0.994905
Peripheral plasma membrane protein CASK OS=Mus musculus GN=Cask PE=1 SV=2 - [CSKP_MOUSE]	O70589	0.996201	0.970291	0.968976	0.994851
Ubiquitin carboxyl-terminal hydrolase 24 OS=Mus musculus GN=Usp24 PE=1 SV=1 - [UBP24_MOUSE]	B1AY13	1.07139	1.0214	0.948287	0.9947
Ras-related protein Rab-9A OS=Mus musculus GN=Rab9a PE=1 SV=1 - [RAB9A_MOUSE]	Q9R0M6	0.98672	0.930181	0.937675	0.994669
Guanine nucleotide-binding protein subunit alpha-13 OS=Mus musculus GN=Gna13 PE=1 SV=1 - [GNA13_MOUSE]	P27601	0.995546	0.976712	0.975784	0.9946
Serine/threonine-protein kinase OSR1 OS=Mus musculus GN=Oxsr1 PE=1 SV=1 - [OXSR1_MOUSE]	Q6P9R2	1.05404	0.97663	0.921546	0.994589
Laminin subunit alpha-2	Q60675	1.04728	1.03504	0.982959	0.994588
Sorbin and SH3 domain-containing protein 1 OS=Mus musculus GN=Sorbs1 PE=1 SV=2 - [SRBS1_MOUSE]	Q62417	0.946843	0.953415	1.00144	0.994534
S-formylglutathione hydrolase OS=Mus musculus GN=Esd PE=1 SV=1 - [ESTD_MOUSE]|S-formylglutathione hydrolase OS=Mus musculus GN=Esd PE=2 SV=1 - [ESTD_MOUSE]	Q9R0P3	0.976826	1.02167	1.04015	0.994493
Pyridoxal kinase OS=Mus musculus GN=Pdxk PE=1 SV=1 - [PDXK_MOUSE]	Q8K183	0.93566	0.88934	0.945156	0.994383
Reticulon-4 OS=Mus musculus GN=Rtn4 PE=1 SV=2 - [RTN4_MOUSE]	Q99P72	0.961698	0.941617	0.973601	0.994364
Medium-chain specific acyl-CoA dehydrogenase, mitochondrial OS=Mus musculus GN=Acadm PE=1 SV=1 - [ACADM_MOUSE]	P45952	0.943864	0.968321	1.02012	0.99435
Twinfilin-1 OS=Mus musculus GN=Twf1 PE=1 SV=2 - [TWF1_MOUSE]	Q91YR1	0.990951	0.952205	0.955461	0.994339
Epsin-1 OS=Mus musculus GN=Epn1 PE=1 SV=3 - [EPN1_MOUSE]	Q80VP1	1.02296	1.00101	0.973003	0.994339
UPF0587 protein C1orf123 homolog	Q8BHG2	1.00303	1.02292	1.01401	0.994295
Glycerol kinase OS=Mus musculus GN=Gk PE=1 SV=2 - [GLPK_MOUSE]|Glycerol kinase OS=Mus musculus GN=Gk PE=2 SV=2 - [GLPK_MOUSE]	Q64516	1.00695	0.964723	0.952459	0.994146
Dihydropteridine reductase OS=Mus musculus GN=Qdpr PE=1 SV=2 - [DHPR_MOUSE]	Q8BVI4	0.919242	0.931737	1.00763	0.994121
Protein transport protein Sec23A OS=Mus musculus GN=Sec23a PE=1 SV=2 - [SC23A_MOUSE]	Q01405	0.983332	0.980592	0.991337	0.994107
Ankyrin-2 OS=Mus musculus GN=Ank2 PE=1 SV=2 - [ANK2_MOUSE]	Q8C8R3	0.991119	0.989814	0.99277	0.994079
Coronin-1C OS=Mus musculus GN=Coro1c PE=1 SV=2 - [COR1C_MOUSE]	Q9WUM4	0.893616	0.925705	1.02977	0.994072
Heme oxygenase 2 OS=Mus musculus GN=Hmox2 PE=1 SV=1 - [HMOX2_MOUSE]|Heme oxygenase 2 OS=Mus musculus GN=Hmox2 PE=2 SV=1 - [HMOX2_MOUSE]	O70252	0.937275	0.94875	1.00624	0.99407
Cytoplasmic dynein 1 intermediate chain 2 OS=Mus musculus GN=Dync1i2 PE=1 SV=1 - [DC1I2_MOUSE]	O88487	0.932181	0.945623	1.00838	0.994046
Guanylate kinase OS=Mus musculus GN=Guk1 PE=1 SV=2 - [KGUA_MOUSE]	Q64520	1.02345	0.992743	0.964136	0.993959
Eukaryotic translation initiation factor 3 subunit G OS=Mus musculus GN=Eif3g PE=1 SV=2 - [EIF3G_MOUSE]	Q9Z1D1	1.01661	1.03314	1.01011	0.993948
Copine-1 OS=Mus musculus GN=Cpne1 PE=1 SV=1 - [CPNE1_MOUSE]	Q8C166	0.83837	0.902052	1.06939	0.993897
Heterogeneous nuclear ribonucleoprotein F OS=Mus musculus GN=Hnrnpf PE=1 SV=3 - [HNRPF_MOUSE]	Q9Z2X1	0.936561	0.954922	1.01337	0.993887
Teneurin-4	Q3UHK6	1.02392	0.957355	0.929231	0.993845
Amphiphysin OS=Mus musculus GN=Amph PE=1 SV=1 - [AMPH_MOUSE]	Q7TQF7	0.993009	0.977656	0.978476	0.993842
tRNA-dihydrouridine(47) synthase [NAD(P)(+)]-like OS=Mus musculus GN=Dus3l PE=1 SV=1 - [DUS3L_MOUSE]|tRNA-dihydrouridine(47) synthase [NAD(P)(+)]-like OS=Mus musculus GN=Dus3l PE=2 SV=1 - [DUS3L_MOUSE]	Q91XI1	1.03923	0.964899	0.922748	0.993837
Nitric oxide synthase, brain OS=Mus musculus GN=Nos1 PE=1 SV=1 - [NOS1_MOUSE]	Q9Z0J4	1.02348	1.00525	0.976128	0.993826
UV excision repair protein RAD23 homolog B OS=Mus musculus GN=Rad23b PE=1 SV=2 - [RD23B_MOUSE]	P54728	0.965225	1.02984	1.06027	0.993746
Protein phosphatase 1A OS=Mus musculus GN=Ppm1a PE=1 SV=1 - [PPM1A_MOUSE]	P49443	0.970121	0.968205	0.991769	0.993731
4-aminobutyrate aminotransferase, mitochondrial OS=Mus musculus GN=Abat PE=1 SV=1 - [GABT_MOUSE]	P61922	0.947669	0.938466	0.984066	0.993716
Serine/arginine-rich splicing factor 5 OS=Mus musculus GN=Srsf5 PE=1 SV=2 - [SRSF5_MOUSE]	O35326	0.892074	0.923093	1.02815	0.993599
Prefoldin subunit 3 OS=Mus musculus GN=Vbp1 PE=1 SV=2 - [PFD3_MOUSE]|Prefoldin subunit 3 OS=Mus musculus GN=Vbp1 PE=2 SV=2 - [PFD3_MOUSE]	P61759	0.958209	0.879481	0.911922	0.993554
Basement membrane-specific heparan sulfate proteoglycan core protein OS=Mus musculus GN=Hspg2 PE=1 SV=1 - [PGBM_MOUSE]	Q05793	1.01185	1.02903	1.01037	0.993505
Catenin delta-2 OS=Mus musculus GN=Ctnnd2 PE=1 SV=1 - [CTND2_MOUSE]	O35927	0.96186	0.926848	0.957312	0.993474
Cleft lip and palate transmembrane protein 1 homolog OS=Mus musculus GN=Clptm1 PE=1 SV=1 - [CLPT1_MOUSE]|Cleft lip and palate transmembrane protein 1 homolog OS=Mus musculus GN=Clptm1 PE=2 SV=1 - [CLPT1_MOUSE]	Q8VBZ3	0.906363	0.913729	1.00153	0.993452
Gephyrin OS=Mus musculus GN=Gphn PE=1 SV=2 - [GEPH_MOUSE]	Q8BUV3	0.95457	0.94619	0.984687	0.993408
Methionine--tRNA ligase, cytoplasmic OS=Mus musculus GN=Mars PE=1 SV=1 - [SYMC_MOUSE]|Methionine--tRNA ligase, cytoplasmic OS=Mus musculus GN=Mars PE=2 SV=1 - [SYMC_MOUSE]	Q68FL6	1.00723	0.993596	0.97996	0.993405
Neurofascin OS=Mus musculus GN=Nfasc PE=1 SV=1 - [NFASC_MOUSE]	Q810U3	1.03157	1.01772	0.980058	0.993395
Guanine nucleotide-binding protein G(z) subunit alpha OS=Mus musculus GN=Gnaz PE=1 SV=4 - [GNAZ_MOUSE]|Guanine nucleotide-binding protein G(z) subunit alpha OS=Mus musculus GN=Gnaz PE=2 SV=4 - [GNAZ_MOUSE]	O70443	0.962725	0.9134	0.942451	0.993345
STE20-like serine/threonine-protein kinase OS=Mus musculus GN=Slk PE=1 SV=2 - [SLK_MOUSE]	O54988	0.996659	0.970667	0.96743	0.993335
Apoptotic chromatin condensation inducer in the nucleus OS=Mus musculus GN=Acin1 PE=1 SV=3 - [ACINU_MOUSE]	Q9JIX8	0.985257	1.02895	1.03737	0.993319
Hepatocyte cell adhesion molecule OS=Mus musculus GN=Hepacam PE=1 SV=2 - [HECAM_MOUSE]	Q640R3	0.96933	0.985303	1.00968	0.993316
Probable threonine--tRNA ligase 2, cytoplasmic OS=Mus musculus GN=Tarsl2 PE=1 SV=1 - [SYTC2_MOUSE]|Probable threonine--tRNA ligase 2, cytoplasmic OS=Mus musculus GN=Tarsl2 PE=2 SV=1 - [SYTC2_MOUSE]	Q8BLY2	1.00699	0.996252	0.982687	0.993283
CTP synthase 1 OS=Mus musculus GN=Ctps1 PE=1 SV=2 - [PYRG1_MOUSE]	P70698	0.944767	0.948115	0.996802	0.993282
EPM2A-interacting protein 1 OS=Mus musculus GN=Epm2aip1 PE=1 SV=1 - [EPMIP_MOUSE]|EPM2A-interacting protein 1 OS=Mus musculus GN=Epm2aip1 PE=2 SV=1 - [EPMIP_MOUSE]	Q8VEH5	1.02565	0.999373	0.967751	0.9932
Ganglioside-induced differentiation-associated protein 1-like 1 OS=Mus musculus GN=Gdap1l1 PE=1 SV=1 - [GD1L1_MOUSE]|Ganglioside-induced differentiation-associated protein 1-like 1 OS=Mus musculus GN=Gdap1l1 PE=2 SV=1 - [GD1L1_MOUSE]	Q8VE33	0.95897	1.00263	1.03832	0.993107
CD166 antigen OS=Mus musculus GN=Alcam PE=1 SV=3 - [CD166_MOUSE]	Q61490	0.961843	0.948462	0.97929	0.993105
Microtubule-associated protein 1A OS=Mus musculus GN=Map1a PE=1 SV=2 - [MAP1A_MOUSE]	Q9QYR6	1.00817	1.01338	0.998227	0.993092
Alpha-soluble NSF attachment protein OS=Mus musculus GN=Napa PE=1 SV=1 - [SNAA_MOUSE]	Q9DB05	1.01932	0.958496	0.933831	0.993088
Ras-related protein Rab-21 OS=Mus musculus GN=Rab21 PE=1 SV=4 - [RAB21_MOUSE]	P35282	1.03062	1.02867	0.991209	0.99308
Phosphoserine aminotransferase OS=Mus musculus GN=Psat1 PE=1 SV=1 - [SERC_MOUSE]	Q99K85	0.962173	0.99304	1.02487	0.993014
NADH dehydrogenase [ubiquinone] 1 subunit C2 OS=Mus musculus GN=Ndufc2 PE=1 SV=1 - [NDUC2_MOUSE]	Q9CQ54	0.99952	0.941825	0.935657	0.992974
Sideroflexin-3 OS=Mus musculus GN=Sfxn3 PE=1 SV=1 - [SFXN3_MOUSE]	Q91V61	0.966557	0.98619	1.01314	0.992972
Proteasome subunit beta type-1 OS=Mus musculus GN=Psmb1 PE=1 SV=1 - [PSB1_MOUSE]	O09061	0.99579	1.01916	1.01626	0.99295
Adhesion G protein-coupled receptor L1 OS=Mus musculus GN=Adgrl1 PE=1 SV=2 - [AGRL1_MOUSE]|Latrophilin-1 OS=Mus musculus GN=Lphn1 PE=1 SV=2 - [LPHN1_MOUSE]	Q80TR1	1.01099	0.927263	0.910708	0.992939
Eukaryotic translation initiation factor 3 subunit C OS=Mus musculus GN=Eif3c PE=1 SV=1 - [EIF3C_MOUSE]	Q8R1B4	1.00449	1.0248	1.01296	0.992885
Rab proteins geranylgeranyltransferase component A 1	Q9QXG2	0.920309	0.957176	1.03264	0.992865
Syntaxin-16 OS=Mus musculus GN=Stx16 PE=1 SV=3 - [STX16_MOUSE]	Q8BVI5	0.903186	1.00268	1.10223	0.992861
Spermine synthase OS=Mus musculus GN=Sms PE=1 SV=1 - [SPSY_MOUSE]	P97355	1.00734	0.934759	0.921322	0.992858
Acetyl-CoA acetyltransferase, cytosolic OS=Mus musculus GN=Acat2 PE=1 SV=2 - [THIC_MOUSE]	Q8CAY6	0.988524	1.14662	1.15163	0.992842
Protein tweety homolog 1 OS=Mus musculus GN=Ttyh1 PE=1 SV=1 - [TTYH1_MOUSE]	Q9D3A9	0.918979	0.919165	0.992957	0.992756
Cytohesin-1 OS=Mus musculus GN=Cyth1 PE=1 SV=2 - [CYH1_MOUSE]|Cytohesin-1 OS=Mus musculus GN=Cyth1 PE=2 SV=2 - [CYH1_MOUSE]	Q9QX11	0.993607	0.897169	0.896397	0.992752
Neurobeachin OS=Mus musculus GN=Nbea PE=1 SV=1 - [NBEA_MOUSE]|Neurobeachin OS=Mus musculus GN=Nbea PE=2 SV=1 - [NBEA_MOUSE]	Q9EPN1	1.00002	0.981023	0.973895	0.992751
tRNA-splicing ligase RtcB homolog OS=Mus musculus GN=Rtcb PE=1 SV=1 - [RTCB_MOUSE]|tRNA-splicing ligase RtcB homolog OS=Mus musculus GN=Rtcb PE=2 SV=1 - [RTCB_MOUSE]	Q99LF4	0.953499	0.932798	0.97105	0.9926
Dystrophia myotonica WD repeat-containing protein OS=Mus musculus GN=Dmwd PE=1 SV=3 - [DMWD_MOUSE]|Dystrophia myotonica WD repeat-containing protein OS=Mus musculus GN=Dmwd PE=2 SV=3 - [DMWD_MOUSE]	Q08274	1.02667	0.962762	0.930765	0.992544
Peptidyl-prolyl cis-trans isomerase FKBP5 OS=Mus musculus GN=Fkbp5 PE=1 SV=1 - [FKBP5_MOUSE]	Q64378	0.974939	0.961583	0.978926	0.992523
Metabotropic glutamate receptor 5 OS=Mus musculus GN=Grm5 PE=1 SV=2 - [GRM5_MOUSE]|Metabotropic glutamate receptor 5 OS=Mus musculus GN=Grm5 PE=2 SV=2 - [GRM5_MOUSE]	Q3UVX5	0.97191	0.987914	1.00886	0.992516
RNA-binding protein Nova-1 OS=Mus musculus GN=Nova1 PE=1 SV=2 - [NOVA1_MOUSE]	Q9JKN6	0.992159	0.974603	0.974874	0.992434
Signal transducing adapter molecule 1 OS=Mus musculus GN=Stam PE=1 SV=3 - [STAM1_MOUSE]|Signal transducing adapter molecule 1 OS=Mus musculus GN=Stam PE=2 SV=3 - [STAM1_MOUSE]	P70297	0.945097	0.946107	0.99344	0.99238
Calcium-dependent secretion activator 1 OS=Mus musculus GN=Cadps PE=1 SV=3 - [CAPS1_MOUSE]	Q80TJ1	1.06385	0.993662	0.926767	0.992226
Dynactin subunit 4 OS=Mus musculus GN=Dctn4 PE=1 SV=1 - [DCTN4_MOUSE]	Q8CBY8	0.949785	0.956445	0.999125	0.992168
Dematin OS=Mus musculus GN=Dmtn PE=1 SV=1 - [DEMA_MOUSE]	Q9WV69	1.01392	0.990961	0.969609	0.992078
Sodium channel protein type 8 subunit alpha OS=Mus musculus GN=Scn8a PE=1 SV=1 - [SCN8A_MOUSE]	Q9WTU3	1.17523	1.1895	1.00411	0.992061
Protein piccolo OS=Mus musculus GN=Pclo PE=1 SV=4 - [PCLO_MOUSE]	Q9QYX7	1.00348	0.981767	0.970571	0.992038
Regulator of microtubule dynamics protein 1 OS=Mus musculus GN=Rmdn1 PE=1 SV=2 - [RMD1_MOUSE]|Regulator of microtubule dynamics protein 1 OS=Mus musculus GN=Rmdn1 PE=2 SV=2 - [RMD1_MOUSE]	Q9DCV4	0.908153	0.935416	1.02179	0.992006
Phosphoribosyl pyrophosphate synthase-associated protein 1 OS=Mus musculus GN=Prpsap1 PE=1 SV=1 - [KPRA_MOUSE]	Q9D0M1	0.911415	0.962006	1.04707	0.992003
Actin-related protein 3 OS=Mus musculus GN=Actr3 PE=1 SV=3 - [ARP3_MOUSE]	Q99JY9	1.00386	0.986742	0.975081	0.991995
D-beta-hydroxybutyrate dehydrogenase, mitochondrial OS=Mus musculus GN=Bdh1 PE=1 SV=2 - [BDH_MOUSE]	Q80XN0	0.893273	0.925869	1.02816	0.991961
Atlastin-2 OS=Mus musculus GN=Atl2 PE=1 SV=1 - [ATLA2_MOUSE]	Q6PA06	0.90421	0.904974	0.992789	0.991951
Mitochondrial glutamate carrier 1 OS=Mus musculus GN=Slc25a22 PE=1 SV=1 - [GHC1_MOUSE]	Q9D6M3	0.937895	0.935872	0.989805	0.991944
Microtubule-associated protein 1B OS=Mus musculus GN=Map1b PE=1 SV=2 - [MAP1B_MOUSE]	P14873	0.979712	0.963644	0.975644	0.991913
WD repeat-containing protein 7 OS=Mus musculus GN=Wdr7 PE=1 SV=3 - [WDR7_MOUSE]	Q920I9	1.01288	1.00214	0.981345	0.991864
Arf-GAP with GTPase, ANK repeat and PH domain-containing protein 1 OS=Mus musculus GN=Agap1 PE=1 SV=1 - [AGAP1_MOUSE]|Arf-GAP with GTPase, ANK repeat and PH domain-containing protein 1 OS=Mus musculus GN=Agap1 PE=2 SV=1 - [AGAP1_MOUSE]|Arf-GAP with GTPase, ANK repeat and PH domain-containing protein 3 OS=Mus musculus GN=Agap3 PE=1 SV=1 - [AGAP3_MOUSE]	Q8VHH5	1.01519	1.01179	0.988536	0.991863
Cathepsin D OS=Mus musculus GN=Ctsd PE=1 SV=1 - [CATD_MOUSE]	P18242	0.980421	1.11657	1.1296	0.99186
Nicastrin OS=Mus musculus GN=Ncstn PE=1 SV=3 - [NICA_MOUSE]	P57716	0.960324	1.13091	1.16802	0.991834
ES1 protein homolog, mitochondrial OS=Mus musculus GN=D10Jhu81e PE=1 SV=1 - [ES1_MOUSE]	Q9D172	1.00521	1.02382	1.0102	0.991833
Carboxypeptidase E OS=Mus musculus GN=Cpe PE=1 SV=2 - [CBPE_MOUSE]	Q00493	1.01192	1.02379	1.00345	0.991823
Thimet oligopeptidase OS=Mus musculus GN=Thop1 PE=1 SV=1 - [THOP1_MOUSE]	Q8C1A5	0.986864	0.981694	0.98661	0.991806
Parkinson disease 7 domain-containing protein 1 OS=Mus musculus GN=Pddc1 PE=1 SV=1 - [PDDC1_MOUSE]	Q8BFQ8	0.994793	0.955554	0.952673	0.991794
26S proteasome non-ATPase regulatory subunit 2 OS=Mus musculus GN=Psmd2 PE=1 SV=1 - [PSMD2_MOUSE]	Q8VDM4	0.981645	1.00915	1.01956	0.991775
Putative adenosylhomocysteinase 3 OS=Mus musculus GN=Ahcyl2 PE=1 SV=1 - [SAHH3_MOUSE]|Adenosylhomocysteinase 3 OS=Bos taurus GN=AHCYL2 PE=1 SV=1 - [SAHH3_BOVIN]	Q68FL4	1.05418	1.02812	0.967219	0.991737
26S proteasome non-ATPase regulatory subunit 3 OS=Mus musculus GN=Psmd3 PE=1 SV=3 - [PSMD3_MOUSE]	P14685	0.989335	0.991267	0.99366	0.991725
Pyruvate dehydrogenase E1 component subunit alpha, somatic form, mitochondrial OS=Mus musculus GN=Pdha1 PE=1 SV=1 - [ODPA_MOUSE]	P35486	0.982413	0.964461	0.97355	0.99167
Neuroligin 4-like OS=Mus musculus GN=Nlgn4l PE=1 SV=1 - [NLGN4_MOUSE]	B0F2B4	1.05714	0.922865	0.865692	0.99165
Rho guanine nucleotide exchange factor 9 OS=Mus musculus GN=Arhgef9 PE=2 SV=1 - [ARHG9_MOUSE]	Q3UTH8	1.11912	1.09061	0.966266	0.991527
VPS10 domain-containing receptor SorCS2 OS=Mus musculus GN=Sorcs2 PE=1 SV=2 - [SORC2_MOUSE]	Q9EPR5	0.956854	0.934865	0.968727	0.991513
UPF0696 protein C11orf68 homolog	Q8VD62	0.969375	0.920099	0.941098	0.991499
Calcium/calmodulin-dependent protein kinase kinase 1 OS=Mus musculus GN=Camkk1 PE=1 SV=1 - [KKCC1_MOUSE]	Q8VBY2	1.05108	1.01739	0.959661	0.991433
FSD1-like protein OS=Mus musculus GN=Fsd1l PE=2 SV=2 - [FSD1L_MOUSE]	Q8BYN5	0.843093	0.827095	0.972563	0.991375
3-mercaptopyruvate sulfurtransferase OS=Mus musculus GN=Mpst PE=1 SV=3 - [THTM_MOUSE]	Q99J99	1.01166	1.03565	1.01475	0.991237
Cullin-1 OS=Mus musculus GN=Cul1 PE=1 SV=1 - [CUL1_MOUSE]	Q9WTX6	0.973971	0.982142	0.999521	0.991204
Protocadherin-1 OS=Homo sapiens GN=PCDH1 PE=1 SV=2 - [PCDH1_HUMAN]	Q08174	1.10017	1.03207	0.929836	0.991183
Cytochrome b-c1 complex subunit 6, mitochondrial OS=Mus musculus GN=Uqcrh PE=1 SV=2 - [QCR6_MOUSE]	P99028	1.07605	1.05096	0.96803	0.991145
TBC1 domain family member 15	Q9CXF4	0.970062	0.945956	0.966464	0.991093
E3 ubiquitin-protein ligase HECW2 OS=Mus musculus GN=Hecw2 PE=1 SV=1 - [HECW2_MOUSE]|E3 ubiquitin-protein ligase HECW2 OS=Mus musculus GN=Hecw2 PE=2 SV=1 - [HECW2_MOUSE]	Q6I6G8	0.956192	0.969962	1.00536	0.991087
Phosphatidylinositol-binding clathrin assembly protein OS=Mus musculus GN=Picalm PE=1 SV=1 - [PICAL_MOUSE]	Q7M6Y3	1.01345	0.960204	0.938947	0.991015
C-1-tetrahydrofolate synthase, cytoplasmic OS=Mus musculus GN=Mthfd1 PE=1 SV=4 - [C1TC_MOUSE]	Q922D8	0.962491	0.985918	1.01505	0.990933
Calpain-5 OS=Mus musculus GN=Capn5 PE=1 SV=1 - [CAN5_MOUSE]|Calpain-5 OS=Mus musculus GN=Capn5 PE=2 SV=1 - [CAN5_MOUSE]	O08688	0.964765	1.05057	1.07905	0.990917
Trafficking protein particle complex subunit 11 OS=Mus musculus GN=Trappc11 PE=1 SV=1 - [TPC11_MOUSE]	B2RXC1	1.02186	0.989082	0.959055	0.990838
Cytochrome b5 OS=Mus musculus GN=Cyb5a PE=1 SV=2 - [CYB5_MOUSE]	P56395	0.985836	0.964301	0.969183	0.990827
Succinate-semialdehyde dehydrogenase, mitochondrial OS=Mus musculus GN=Aldh5a1 PE=1 SV=1 - [SSDH_MOUSE]	Q8BWF0	1.01702	1.01786	0.991637	0.990817
BTB/POZ domain-containing protein KCTD16 OS=Mus musculus GN=Kctd16 PE=1 SV=2 - [KCD16_MOUSE]	Q5DTY9	1.00934	0.971954	0.95402	0.990717
N(G),N(G)-dimethylarginine dimethylaminohydrolase 1 OS=Mus musculus GN=Ddah1 PE=1 SV=3 - [DDAH1_MOUSE]	Q9CWS0	1.0122	1.01984	0.998128	0.990656
Astrotactin-1 OS=Mus musculus GN=Astn1 PE=1 SV=4 - [ASTN1_MOUSE]|Astrotactin-1 OS=Mus musculus GN=Astn1 PE=2 SV=4 - [ASTN1_MOUSE]	Q61137	0.969633	1.00094	1.02262	0.990635
Protein FAM171A2 OS=Mus musculus GN=Fam171a2 PE=1 SV=1 - [F1712_MOUSE]	A2A699	1.03175	0.986222	0.946906	0.990621
Glutaryl-CoA dehydrogenase, mitochondrial OS=Mus musculus GN=Gcdh PE=1 SV=2 - [GCDH_MOUSE]	Q60759	0.937405	0.949986	1.00368	0.990389
Protein VAC14 homolog	Q80WQ2	0.977752	1.02658	1.03983	0.990372
Amine oxidase [flavin-containing] B OS=Mus musculus GN=Maob PE=1 SV=4 - [AOFB_MOUSE]	Q8BW75	1.00695	0.989704	0.973381	0.990341
Acyl-CoA synthetase family member 2, mitochondrial OS=Mus musculus GN=Acsf2 PE=1 SV=1 - [ACSF2_MOUSE]	Q8VCW8	0.988575	0.945086	0.946703	0.990266
N-alpha-acetyltransferase 15, NatA auxiliary subunit OS=Mus musculus GN=Naa15 PE=1 SV=1 - [NAA15_MOUSE]	Q80UM3	1.12905	1.10386	0.968165	0.990257
BTB/POZ domain-containing protein KCTD4 OS=Mus musculus GN=Kctd4 PE=1 SV=1 - [KCTD4_MOUSE]|BTB/POZ domain-containing protein KCTD4 OS=Mus musculus GN=Kctd4 PE=2 SV=1 - [KCTD4_MOUSE]	Q9D7X1	0.956885	0.953742	0.986984	0.990236
Alpha-adducin OS=Mus musculus GN=Add1 PE=1 SV=2 - [ADDA_MOUSE]	Q9QYC0	1.01034	1.02932	1.00878	0.990184
Ribonuclease inhibitor OS=Mus musculus GN=Rnh1 PE=1 SV=1 - [RINI_MOUSE]	Q91VI7	0.991997	1.03524	1.03328	0.990119
Splicing factor 3B subunit 3 OS=Mus musculus GN=Sf3b3 PE=2 SV=1 - [SF3B3_MOUSE]	Q921M3	1.00649	1.01575	0.99919	0.990088
Gamma-aminobutyric acid receptor subunit beta-2 OS=Mus musculus GN=Gabrb2 PE=1 SV=2 - [GBRB2_MOUSE]	P63137	1.02193	0.938258	0.909008	0.990071
Sickle tail protein OS=Mus musculus GN=Skt PE=1 SV=1 - [SKT_MOUSE]	A2AQ25	0.974099	0.93491	0.95015	0.989978
Pyrroline-5-carboxylate reductase 2 OS=Mus musculus GN=Pycr2 PE=1 SV=1 - [P5CR2_MOUSE]|Pyrroline-5-carboxylate reductase 2 OS=Mus musculus GN=Pycr2 PE=2 SV=1 - [P5CR2_MOUSE]	Q922Q4	0.984169	0.973699	0.979433	0.989964
ELAV-like protein 3 OS=Mus musculus GN=Elavl3 PE=1 SV=1 - [ELAV3_MOUSE]	Q60900	0.988719	0.984494	0.985717	0.989947
Hepatocyte growth factor-regulated tyrosine kinase substrate OS=Mus musculus GN=Hgs PE=1 SV=2 - [HGS_MOUSE]	Q99LI8	1.00809	1.00207	0.983955	0.989858
ADP-ribosylation factor-binding protein GGA3 OS=Mus musculus GN=Gga3 PE=1 SV=2 - [GGA3_MOUSE]|ADP-ribosylation factor-binding protein GGA3 OS=Mus musculus GN=Gga3 PE=2 SV=2 - [GGA3_MOUSE]	Q8BMI3	1.05016	1.00002	0.942539	0.989794
Guanylate cyclase soluble subunit beta-1 OS=Mus musculus GN=Gucy1b3 PE=1 SV=1 - [GCYB1_MOUSE]|Guanylate cyclase soluble subunit beta-1 OS=Mus musculus GN=Gucy1b3 PE=2 SV=1 - [GCYB1_MOUSE]	O54865	1.01509	0.927097	0.903943	0.98974
Beta-adrenergic receptor kinase 1 OS=Mus musculus GN=Adrbk1 PE=1 SV=2 - [ARBK1_MOUSE]	Q99MK8	0.98329	0.987277	0.993747	0.989734
Sortilin-related receptor OS=Mus musculus GN=Sorl1 PE=1 SV=3 - [SORL_MOUSE]	O88307	1.01089	0.968638	0.948351	0.989723
Programmed cell death protein 10 OS=Mus musculus GN=Pdcd10 PE=1 SV=1 - [PDC10_MOUSE]	Q8VE70	1.04801	1.00138	0.94568	0.989712
V-type proton ATPase subunit H OS=Mus musculus GN=Atp6v1h PE=1 SV=1 - [VATH_MOUSE]	Q8BVE3	0.944265	0.959772	1.00596	0.989705
Sepiapterin reductase OS=Mus musculus GN=Spr PE=1 SV=1 - [SPRE_MOUSE]	Q64105	0.970043	0.967767	0.987357	0.989678
Protein RUFY3 OS=Mus musculus GN=Rufy3 PE=1 SV=1 - [RUFY3_MOUSE]	Q9D394	1.05715	1.03632	0.970116	0.98962
Adapter molecule crk OS=Mus musculus GN=Crk PE=1 SV=1 - [CRK_MOUSE]	Q64010	0.94128	0.933038	0.980909	0.989574
Metaxin-1 OS=Mus musculus GN=Mtx1 PE=1 SV=1 - [MTX1_MOUSE]	P47802	1.02997	0.983861	0.945261	0.989565
Synaptojanin-2-binding protein OS=Mus musculus GN=Synj2bp PE=1 SV=1 - [SYJ2B_MOUSE]	Q9D6K5	0.96036	0.96684	0.996236	0.989559
Bisphosphoglycerate mutase OS=Mus musculus GN=Bpgm PE=1 SV=2 - [PMGE_MOUSE]|Bisphosphoglycerate mutase OS=Mus musculus GN=Bpgm PE=2 SV=2 - [PMGE_MOUSE]	P15327	0.944926	1.01776	1.06578	0.989509
Transferrin receptor protein 1 OS=Mus musculus GN=Tfrc PE=1 SV=1 - [TFR1_MOUSE]	Q62351	0.877058	0.927288	1.04614	0.989476
Cysteine--tRNA ligase, cytoplasmic OS=Mus musculus GN=Cars PE=1 SV=2 - [SYCC_MOUSE]|Cysteine--tRNA ligase, cytoplasmic OS=Mus musculus GN=Cars PE=2 SV=2 - [SYCC_MOUSE]	Q9ER72	0.956936	0.961816	0.994452	0.989407
Disks large-associated protein 4 OS=Mus musculus GN=Dlgap4 PE=1 SV=1 - [DLGP4_MOUSE]	B1AZP2	1.00918	0.990407	0.970977	0.989379
Electron transfer flavoprotein-ubiquinone oxidoreductase, mitochondrial OS=Mus musculus GN=Etfdh PE=1 SV=1 - [ETFD_MOUSE]	Q921G7	0.970441	0.984144	1.00333	0.989358
AH receptor-interacting protein OS=Mus musculus GN=Aip PE=1 SV=1 - [AIP_MOUSE]	O08915	0.953088	0.925508	0.960687	0.989315
Dynactin subunit 1 OS=Mus musculus GN=Dctn1 PE=1 SV=3 - [DCTN1_MOUSE]	O08788	1.0051	1.00713	0.991161	0.989169
Coactosin-like protein OS=Mus musculus GN=Cotl1 PE=1 SV=3 - [COTL1_MOUSE]	Q9CQI6	1.1873	1.16767	0.972773	0.989131
DCC-interacting protein 13-alpha OS=Mus musculus GN=Appl1 PE=1 SV=1 - [DP13A_MOUSE]	Q8K3H0	0.962522	0.983943	1.01113	0.989122
V-type proton ATPase subunit G 1 OS=Mus musculus GN=Atp6v1g1 PE=1 SV=3 - [VATG1_MOUSE]|V-type proton ATPase subunit G 1 OS=Mus musculus GN=Atp6v1g1 PE=2 SV=3 - [VATG1_MOUSE]	Q9CR51	0.945623	0.935661	0.978603	0.989022
Annexin A3 OS=Mus musculus GN=Anxa3 PE=1 SV=4 - [ANXA3_MOUSE]|Annexin A5 OS=Gallus gallus GN=ANXA5 PE=1 SV=2 - [ANXA5_CHICK]	O35639	0.913522	1.07344	1.16216	0.98902
Proteasome inhibitor PI31 subunit OS=Mus musculus GN=Psmf1 PE=1 SV=1 - [PSMF1_MOUSE]	Q8BHL8	1.01071	0.965355	0.944633	0.989017
Mitochondrial translocator assembly and maintenance protein 41 homolog OS=Mus musculus GN=Tamm41 PE=2 SV=2 - [TAM41_MOUSE]	Q3TUH1	0.917806	0.946026	1.01942	0.989008
FTS and Hook-interacting protein OS=Mus musculus GN=Fam160a2 PE=1 SV=2 - [F16A2_MOUSE]	Q3U2I3	0.988493	0.968653	0.96915	0.989
Inositol-3-phosphate synthase 1 OS=Mus musculus GN=Isyna1 PE=1 SV=1 - [INO1_MOUSE]|Inositol-3-phosphate synthase 1 OS=Mus musculus GN=Isyna1 PE=2 SV=1 - [INO1_MOUSE]	Q9JHU9	1.10573	1.09412	0.97858	0.98896
Rab GTPase-activating protein 1 OS=Mus musculus GN=Rabgap1 PE=1 SV=1 - [RBGP1_MOUSE]	A2AWA9	0.955111	0.95641	0.990154	0.988809
Metabotropic glutamate receptor 2 OS=Mus musculus GN=Grm2 PE=1 SV=2 - [GRM2_MOUSE]	Q14BI2	1.03004	0.892612	0.85686	0.988782
Phospholipid phosphatase 3 OS=Mus musculus GN=Plpp3 PE=1 SV=1 - [PLPP3_MOUSE]|Lipid phosphate phosphohydrolase 3 OS=Mus musculus GN=Ppap2b PE=1 SV=1 - [LPP3_MOUSE]	Q99JY8	1.18128	1.08	0.903969	0.988744
Gamma-enolase OS=Mus musculus GN=Eno2 PE=1 SV=2 - [ENOG_MOUSE]	P17183	0.915998	0.891412	0.962014	0.988547
U2 snRNP-associated SURP motif-containing protein OS=Mus musculus GN=U2surp PE=1 SV=3 - [SR140_MOUSE]|U2 snRNP-associated SURP motif-containing protein OS=Mus musculus GN=U2surp PE=2 SV=3 - [SR140_MOUSE]	Q6NV83	0.925747	0.908293	0.969828	0.988465
Vacuolar protein sorting-associated protein 16 homolog OS=Mus musculus GN=Vps16 PE=1 SV=3 - [VPS16_MOUSE]	Q920Q4	0.975812	0.987937	1.00066	0.988383
Neuronal membrane glycoprotein M6-b OS=Mus musculus GN=Gpm6b PE=1 SV=2 - [GPM6B_MOUSE]	P35803	1.08773	1.04593	0.95038	0.98836
Mitochondrial carrier homolog 2 OS=Mus musculus GN=Mtch2 PE=1 SV=1 - [MTCH2_MOUSE]	Q791V5	1.0512	1.05594	0.99273	0.988277
Adenine phosphoribosyltransferase OS=Mus musculus GN=Aprt PE=1 SV=2 - [APT_MOUSE]	P08030	0.987172	0.993702	0.994788	0.988251
Calcium-binding mitochondrial carrier protein Aralar1 OS=Mus musculus GN=Slc25a12 PE=1 SV=1 - [CMC1_MOUSE]	Q8BH59	0.970034	0.973485	0.991726	0.98821
Carboxymethylenebutenolidase homolog OS=Mus musculus GN=Cmbl PE=1 SV=1 - [CMBL_MOUSE]|Carboxymethylenebutenolidase homolog OS=Mus musculus GN=Cmbl PE=2 SV=1 - [CMBL_MOUSE]	Q8R1G2	1.03207	1.03569	0.99166	0.988195
Ethylmalonyl-CoA decarboxylase OS=Mus musculus GN=Echdc1 PE=1 SV=2 - [ECHD1_MOUSE]	Q9D9V3	0.977306	1.00383	1.015	0.988184
Adenylate kinase isoenzyme 5 OS=Mus musculus GN=Ak5 PE=1 SV=2 - [KAD5_MOUSE]|Adenylate kinase isoenzyme 5 OS=Mus musculus GN=Ak5 PE=2 SV=2 - [KAD5_MOUSE]	Q920P5	1.07137	1.0539	0.972067	0.988181
Target of Myb protein 1 OS=Mus musculus GN=Tom1 PE=1 SV=1 - [TOM1_MOUSE]	O88746	0.988428	1.01646	1.01616	0.988139
Rootletin	Q8CJ40	1.15976	1.0606	0.903611	0.988097
Kinesin-like protein KIF21A OS=Mus musculus GN=Kif21a PE=1 SV=2 - [KI21A_MOUSE]	Q9QXL2	0.960384	0.989287	1.01781	0.98807
WD repeat and FYVE domain-containing protein 3 OS=Mus musculus GN=Wdfy3 PE=1 SV=1 - [WDFY3_MOUSE]	Q6VNB8	1.00428	0.964333	0.948764	0.988066
Inosine-5'-monophosphate dehydrogenase 2	P24547	0.902863	0.954245	1.04427	0.988044
Proteasome activator complex subunit 2 OS=Mus musculus GN=Psme2 PE=1 SV=4 - [PSME2_MOUSE]	P97372	0.94601	0.991794	1.03583	0.988016
Cytoplasmic dynein 1 intermediate chain 1 OS=Mus musculus GN=Dync1i1 PE=1 SV=2 - [DC1I1_MOUSE]	O88485	1.1196	1.10477	0.974902	0.987983
Fatty acid synthase OS=Mus musculus GN=Fasn PE=1 SV=2 - [FAS_MOUSE]	P19096	0.979974	1.03067	1.03907	0.987964
V-type proton ATPase subunit C 1 OS=Mus musculus GN=Atp6v1c1 PE=1 SV=4 - [VATC1_MOUSE]	Q9Z1G3	1.01642	0.98527	0.957638	0.987912
Dedicator of cytokinesis protein 10 OS=Mus musculus GN=Dock10 PE=1 SV=3 - [DOC10_MOUSE]	Q8BZN6	1.01233	0.991339	0.967341	0.987819
Cytosolic non-specific dipeptidase OS=Mus musculus GN=Cndp2 PE=1 SV=1 - [CNDP2_MOUSE]	Q9D1A2	0.95988	1.00391	1.03306	0.987755
DNA damage-binding protein 1 OS=Mus musculus GN=Ddb1 PE=1 SV=2 - [DDB1_MOUSE]	Q3U1J4	0.991749	0.994723	0.9907	0.987738
Disks large homolog 4 OS=Mus musculus GN=Dlg4 PE=1 SV=1 - [DLG4_MOUSE]	Q62108	1.00131	0.994029	0.980464	0.987646
Na(+)/H(+) exchange regulatory cofactor NHE-RF1 OS=Mus musculus GN=Slc9a3r1 PE=1 SV=3 - [NHRF1_MOUSE]	P70441	1.0486	1.0809	1.01804	0.987626
Tight junction protein ZO-1 OS=Mus musculus GN=Tjp1 PE=1 SV=2 - [ZO1_MOUSE]	P39447	1.00498	0.997328	0.980015	0.987536
LanC-like protein 2 OS=Mus musculus GN=Lancl2 PE=1 SV=1 - [LANC2_MOUSE]	Q9JJK2	0.96727	0.923893	0.943061	0.987338
Geranylgeranyl transferase type-2 subunit beta	P53612	0.933394	0.924486	0.977854	0.987277
SH3 and multiple ankyrin repeat domains protein 1 OS=Mus musculus GN=Shank1 PE=1 SV=1 - [SHAN1_MOUSE]	D3YZU1	1.00673	0.966736	0.947899	0.987112
Protein phosphatase 1 regulatory subunit 29 OS=Mus musculus GN=Elfn2 PE=2 SV=1 - [PPR29_MOUSE]	Q68FM6	1.06807	1.06201	0.981474	0.987079
Unconventional myosin-Ic	Q9WTI7	1.00675	0.97419	0.955145	0.987072
Bifunctional epoxide hydrolase 2 OS=Mus musculus GN=Ephx2 PE=1 SV=2 - [HYES_MOUSE]	P34914	1.00555	1.00239	0.98397	0.987071
Glycerophosphodiester phosphodiesterase domain-containing protein 1 OS=Mus musculus GN=Gdpd1 PE=1 SV=1 - [GDPD1_MOUSE]|Glycerophosphodiester phosphodiesterase domain-containing protein 1 OS=Mus musculus GN=Gdpd1 PE=2 SV=1 - [GDPD1_MOUSE]	Q9CRY7	0.99209	0.91507	0.910397	0.987023
Leucine-rich glioma-inactivated protein 1 OS=Mus musculus GN=Lgi1 PE=1 SV=1 - [LGI1_MOUSE]	Q9JIA1	0.984313	0.958254	0.960871	0.987001
Ras-related protein Rab-39B OS=Mus musculus GN=Rab39b PE=2 SV=1 - [RB39B_MOUSE]	Q8BHC1	0.994143	1.03809	1.03063	0.986997
WD repeat-containing protein 37 OS=Mus musculus GN=Wdr37 PE=1 SV=1 - [WDR37_MOUSE]|WD repeat-containing protein 37 OS=Mus musculus GN=Wdr37 PE=2 SV=1 - [WDR37_MOUSE]	Q8CBE3	1.05866	1.01829	0.949349	0.98698
Diacylglycerol kinase epsilon OS=Mus musculus GN=Dgke PE=1 SV=1 - [DGKE_MOUSE]|Diacylglycerol kinase epsilon OS=Mus musculus GN=Dgke PE=2 SV=1 - [DGKE_MOUSE]	Q9R1C6	1.00431	1.00756	0.990142	0.986943
Dolichyl-diphosphooligosaccharide--protein glycosyltransferase subunit 1 OS=Mus musculus GN=Rpn1 PE=1 SV=1 - [RPN1_MOUSE]|Dolichyl-diphosphooligosaccharide--protein glycosyltransferase subunit 1 OS=Mus musculus GN=Rpn1 PE=2 SV=1 - [RPN1_MOUSE]	Q91YQ5	1.0031	1.03156	1.01492	0.986915
Tropomodulin-1 OS=Mus musculus GN=Tmod1 PE=1 SV=2 - [TMOD1_MOUSE]	P49813	0.943382	0.901195	0.942769	0.986902
Copine-6 OS=Mus musculus GN=Cpne6 PE=1 SV=1 - [CPNE6_MOUSE]|Copine-6 OS=Mus musculus GN=Cpne6 PE=2 SV=1 - [CPNE6_MOUSE]	Q9Z140	1.07592	1.08653	0.996596	0.986863
Vinculin OS=Mus musculus GN=Vcl PE=1 SV=4 - [VINC_MOUSE]	Q64727	1.00525	1.04059	1.02149	0.986795
[F-actin]-monooxygenase MICAL3	Q8CJ19	0.984	0.937109	0.939745	0.986769
60S ribosomal protein L36a OS=Mus musculus GN=Rpl36a PE=2 SV=2 - [RL36A_MOUSE]	P83882	1.42827	1.38496	0.956578	0.986489
PRA1 family protein 2 OS=Mus musculus GN=Praf2 PE=2 SV=1 - [PRAF2_MOUSE]	Q9JIG8	1.0358	1.07069	1.01965	0.98643
Arpin OS=Mus musculus GN=Arpin PE=1 SV=1 - [ARPIN_MOUSE]	Q9D0A3	0.980973	1.00437	1.00993	0.986411
Roundabout homolog 2 OS=Mus musculus GN=Robo2 PE=1 SV=2 - [ROBO2_MOUSE]	Q7TPD3	0.954879	0.963176	0.994973	0.986402
NAD-dependent protein deacylase sirtuin-5, mitochondrial OS=Mus musculus GN=Sirt5 PE=1 SV=1 - [SIR5_MOUSE]	Q8K2C6	0.991238	1.00262	0.997723	0.986394
DnaJ homolog subfamily C member 7 OS=Mus musculus GN=Dnajc7 PE=1 SV=2 - [DNJC7_MOUSE]	Q9QYI3	1.1094	1.03931	0.924048	0.986363
Serine/threonine-protein kinase BRSK2 OS=Mus musculus GN=Brsk2 PE=1 SV=2 - [BRSK2_MOUSE]	Q69Z98	1.00401	1.00804	0.990318	0.986361
Carnitine O-acetyltransferase OS=Mus musculus GN=Crat PE=1 SV=3 - [CACP_MOUSE]	P47934	0.980041	1.00086	1.00722	0.986267
Disks large homolog 3 OS=Mus musculus GN=Dlg3 PE=1 SV=1 - [DLG3_MOUSE]	P70175	0.99736	0.931931	0.921521	0.986218
Tubulin beta-3 chain OS=Mus musculus GN=Tubb3 PE=1 SV=1 - [TBB3_MOUSE]	Q9ERD7	0.991517	1.05976	1.05407	0.986197
Prenylcysteine oxidase OS=Mus musculus GN=Pcyox1 PE=1 SV=1 - [PCYOX_MOUSE]	Q9CQF9	1.00406	1.06004	1.04112	0.986146
D-3-phosphoglycerate dehydrogenase OS=Mus musculus GN=Phgdh PE=1 SV=3 - [SERA_MOUSE]	Q61753	1.00149	0.972419	0.957516	0.986142
Alcohol dehydrogenase [NADP(+)] OS=Mus musculus GN=Akr1a1 PE=1 SV=3 - [AK1A1_MOUSE]	Q9JII6	0.992217	1.01627	1.00996	0.986058
Mitogen-activated protein kinase 3 OS=Mus musculus GN=Mapk3 PE=1 SV=5 - [MK03_MOUSE]	Q63844	0.995992	1.02568	1.01544	0.986049
Nucleoprotein TPR OS=Mus musculus GN=Tpr PE=1 SV=1 - [TPR_MOUSE]	F6ZDS4	1.02239	0.991731	0.956445	0.986014
Ribosome-binding protein 1	Q99PL5	0.971662	1.04358	1.05892	0.985942
Protein SCAI OS=Mus musculus GN=Scai PE=1 SV=2 - [SCAI_MOUSE]	Q8C8N2	0.986397	0.973893	0.973346	0.985842
Peroxisomal multifunctional enzyme type 2 OS=Mus musculus GN=Hsd17b4 PE=1 SV=3 - [DHB4_MOUSE]	P51660	1.02695	1.04212	1.00015	0.98559
Eukaryotic translation initiation factor 4 gamma 3 OS=Mus musculus GN=Eif4g3 PE=1 SV=2 - [IF4G3_MOUSE]	Q80XI3	0.941391	0.905129	0.947609	0.985573
L-2-hydroxyglutarate dehydrogenase, mitochondrial OS=Mus musculus GN=L2hgdh PE=1 SV=1 - [L2HDH_MOUSE]	Q91YP0	0.957205	0.930329	0.957866	0.985537
Serine/arginine-rich splicing factor 4 OS=Mus musculus GN=Srsf4 PE=2 SV=1 - [SRSF4_MOUSE]	Q8VE97	1.04674	1.015	0.955606	0.985488
Protein TSSC1 OS=Mus musculus GN=Tssc1 PE=2 SV=2 - [TSSC1_MOUSE]	Q8K0G5	0.915006	0.870523	0.937576	0.985484
Glutamine synthetase OS=Mus musculus GN=Glul PE=1 SV=6 - [GLNA_MOUSE]	P15105	0.897271	0.943797	1.03657	0.985471
Sodium/potassium-transporting ATPase subunit alpha-1 OS=Mus musculus GN=Atp1a1 PE=1 SV=1 - [AT1A1_MOUSE]	Q8VDN2	0.982165	1.00064	1.00399	0.985446
Serine/threonine-protein kinase B-raf OS=Mus musculus GN=Braf PE=1 SV=3 - [BRAF_MOUSE]	P28028	0.935768	0.947626	0.997671	0.985187
NMDA receptor synaptonuclear signaling and neuronal migration factor OS=Mus musculus GN=Nsmf PE=1 SV=1 - [NSMF_MOUSE]	Q99NF2	0.95424	0.957324	0.988328	0.985144
Alanine aminotransferase 1 OS=Mus musculus GN=Gpt PE=1 SV=3 - [ALAT1_MOUSE]|Alanine aminotransferase 1 OS=Mus musculus GN=Gpt PE=2 SV=3 - [ALAT1_MOUSE]	Q8QZR5	1.10547	1.00237	0.893251	0.98513
Neuronal pentraxin receptor OS=Mus musculus GN=Nptxr PE=1 SV=1 - [NPTXR_MOUSE]	Q99J85	1.07489	1.06317	0.974379	0.985118
Importin-7 OS=Mus musculus GN=Ipo7 PE=1 SV=2 - [IPO7_MOUSE]	Q9EPL8	0.978942	0.964463	0.970529	0.985099
Small glutamine-rich tetratricopeptide repeat-containing protein alpha OS=Mus musculus GN=Sgta PE=1 SV=2 - [SGTA_MOUSE]	Q8BJU0	0.963178	0.942046	0.963386	0.984997
Haloacid dehalogenase-like hydrolase domain-containing protein 2 OS=Mus musculus GN=Hdhd2 PE=1 SV=2 - [HDHD2_MOUSE]	Q3UGR5	0.982748	1.04093	1.04315	0.984841
Raftlin-2 OS=Mus musculus GN=Rftn2 PE=1 SV=3 - [RFTN2_MOUSE]|Raftlin-2 OS=Mus musculus GN=Rftn2 PE=2 SV=3 - [RFTN2_MOUSE]	Q8CHX7	1.01241	0.972962	0.946439	0.984808
Membrane-associated guanylate kinase, WW and PDZ domain-containing protein 2 OS=Mus musculus GN=Magi2 PE=1 SV=2 - [MAGI2_MOUSE]	Q9WVQ1	1.14987	1.08031	0.925215	0.984787
ADP/ATP translocase 2 OS=Mus musculus GN=Slc25a5 PE=1 SV=3 - [ADT2_MOUSE]|ADP/ATP translocase 1 OS=Bos taurus GN=SLC25A4 PE=1 SV=3 - [ADT1_BOVIN]	P51881	1.08277	1.06813	0.971411	0.984722
NHS-like protein 2	B1AXH1	0.981232	0.973306	0.976644	0.984597
Cytosol aminopeptidase OS=Mus musculus GN=Lap3 PE=1 SV=3 - [AMPL_MOUSE]	Q9CPY7	0.973715	1.02748	1.03891	0.984547
Synaptosomal-associated protein 47 OS=Mus musculus GN=Snap47 PE=1 SV=1 - [SNP47_MOUSE]	Q8R570	0.97972	0.980949	0.985767	0.984532
Emerin OS=Mus musculus GN=Emd PE=1 SV=1 - [EMD_MOUSE]	O08579	1.01549	0.999047	0.968551	0.984489
MAGUK p55 subfamily member 2 OS=Mus musculus GN=Mpp2 PE=1 SV=1 - [MPP2_MOUSE]	Q9WV34	1.02524	0.943958	0.906346	0.984394
Ubiquitin carboxyl-terminal hydrolase CYLD OS=Mus musculus GN=Cyld PE=1 SV=2 - [CYLD_MOUSE]	Q80TQ2	0.97343	1.00196	1.01323	0.984384
Beta-arrestin-1 OS=Mus musculus GN=Arrb1 PE=1 SV=1 - [ARRB1_MOUSE]	Q8BWG8	0.954535	0.972712	1.00311	0.984366
NAD kinase 2, mitochondrial OS=Mus musculus GN=Nadk2 PE=1 SV=2 - [NAKD2_MOUSE]	Q8C5H8	1.00468	0.994472	0.974354	0.984357
Plexin-B2 OS=Mus musculus GN=Plxnb2 PE=1 SV=1 - [PLXB2_MOUSE]	B2RXS4	0.975288	0.973092	0.982109	0.984326
Serine/threonine-protein kinase DCLK2 OS=Mus musculus GN=Dclk2 PE=1 SV=1 - [DCLK2_MOUSE]	Q6PGN3	0.9886	1.00959	1.00516	0.984258
Ras-specific guanine nucleotide-releasing factor 1 OS=Mus musculus GN=Rasgrf1 PE=1 SV=2 - [RGRF1_MOUSE]	P27671	0.963315	0.927285	0.947344	0.984153
Casein kinase I isoform epsilon OS=Mus musculus GN=Csnk1e PE=1 SV=2 - [KC1E_MOUSE]	Q9JMK2	0.936366	0.892843	0.938405	0.984149
Kinectin	Q61595	1.13381	1.05484	0.915581	0.98413
Ras-related protein Rab-12 OS=Mus musculus GN=Rab12 PE=1 SV=3 - [RAB12_MOUSE]	P35283	0.975706	0.980991	0.989451	0.984121
O-acetyl-ADP-ribose deacetylase MACROD2 OS=Mus musculus GN=Macrod2 PE=2 SV=1 - [MACD2_MOUSE]	Q3UYG8	0.935415	0.85852	0.903148	0.98404
Acidic fibroblast growth factor intracellular-binding protein OS=Mus musculus GN=Fibp PE=1 SV=1 - [FIBP_MOUSE]	Q9JI19	1.00069	0.934538	0.918969	0.984021
Synapsin-2 OS=Mus musculus GN=Syn2 PE=1 SV=2 - [SYN2_MOUSE]	Q64332	0.960286	0.953002	0.976373	0.983836
Thioredoxin reductase 1, cytoplasmic OS=Mus musculus GN=Txnrd1 PE=1 SV=3 - [TRXR1_MOUSE]	Q9JMH6	0.934702	0.981611	1.03308	0.983711
Septin-4 OS=Mus musculus GN=Sept4 PE=1 SV=1 - [SEPT4_MOUSE]	P28661	0.95435	0.934379	0.963038	0.983622
Exocyst complex component 2 OS=Mus musculus GN=Exoc2 PE=1 SV=1 - [EXOC2_MOUSE]	Q9D4H1	0.966307	0.916849	0.93326	0.983604
IST1 homolog OS=Mus musculus GN=Ist1 PE=1 SV=1 - [IST1_MOUSE]|IST1 homolog OS=Mus musculus GN=Ist1 PE=2 SV=1 - [IST1_MOUSE]	Q9CX00	1.0563	1.01841	0.948256	0.98354
Alpha-enolase OS=Mus musculus GN=Eno1 PE=1 SV=3 - [ENOA_MOUSE]	P17182	0.958348	0.953979	0.97905	0.983534
Conserved oligomeric Golgi complex subunit 7 OS=Mus musculus GN=Cog7 PE=1 SV=1 - [COG7_MOUSE]|Conserved oligomeric Golgi complex subunit 7 OS=Mus musculus GN=Cog7 PE=2 SV=1 - [COG7_MOUSE]	Q3UM29	0.939826	0.965864	1.01077	0.983526
Dephospho-CoA kinase domain-containing protein OS=Mus musculus GN=Dcakd PE=2 SV=1 - [DCAKD_MOUSE]	Q8BHC4	0.938971	0.962539	1.00814	0.983454
Protein bassoon OS=Mus musculus GN=Bsn PE=1 SV=4 - [BSN_MOUSE]	O88737	1.01119	0.985036	0.958009	0.983448
Malonyl-CoA-acyl carrier protein transacylase, mitochondrial OS=Mus musculus GN=Mcat PE=1 SV=3 - [FABD_MOUSE]	Q8R3F5	0.963263	0.960217	0.980324	0.983433
Mitochondrial intermediate peptidase OS=Mus musculus GN=Mipep PE=1 SV=1 - [MIPEP_MOUSE]|Mitochondrial intermediate peptidase OS=Mus musculus GN=Mipep PE=2 SV=1 - [MIPEP_MOUSE]	A6H611	1.01712	0.976522	0.944058	0.983311
14-3-3 protein zeta/delta OS=Mus musculus GN=Ywhaz PE=1 SV=1 - [1433Z_MOUSE]	P63101	1.01947	0.984232	0.949303	0.983291
Manganese-transporting ATPase 13A1 OS=Mus musculus GN=Atp13a1 PE=1 SV=2 - [AT131_MOUSE]|Probable cation-transporting ATPase 13A1 OS=Mus musculus GN=Atp13a1 PE=2 SV=2 - [AT131_MOUSE]	Q9EPE9	0.997969	0.978975	0.964485	0.983198
Pyruvate kinase PKM OS=Mus musculus GN=Pkm PE=1 SV=4 - [KPYM_MOUSE]	P52480	1.02324	1.03594	0.995374	0.98317
Delta(3,5)-Delta(2,4)-dienoyl-CoA isomerase, mitochondrial OS=Mus musculus GN=Ech1 PE=1 SV=1 - [ECH1_MOUSE]	O35459	0.916469	0.901909	0.967538	0.983157
Microtubule-associated protein tau OS=Mus musculus GN=Mapt PE=1 SV=3 - [TAU_MOUSE]	P10637	0.981567	1.00009	1.00169	0.983137
UPF0606 protein KIAA1549 OS=Mus musculus GN=Kiaa1549 PE=1 SV=3 - [K1549_MOUSE]	Q68FD9	0.984431	0.952946	0.95169	0.983134
Flotillin-2 OS=Mus musculus GN=Flot2 PE=1 SV=2 - [FLOT2_MOUSE]	Q60634	1.03384	1.01889	0.968914	0.983129
Voltage-dependent calcium channel subunit alpha-2/delta-3 OS=Mus musculus GN=Cacna2d3 PE=1 SV=1 - [CA2D3_MOUSE]	Q9Z1L5	1.00114	0.956691	0.93944	0.983089
Geranylgeranyl transferase type-2 subunit alpha OS=Mus musculus GN=Rabggta PE=1 SV=1 - [PGTA_MOUSE]	Q9JHK4	1.01241	0.999798	0.970833	0.983077
Adenylyl cyclase-associated protein 2 OS=Mus musculus GN=Cap2 PE=1 SV=1 - [CAP2_MOUSE]	Q9CYT6	0.988037	0.946716	0.941959	0.983072
MICOS complex subunit Mic19 OS=Mus musculus GN=Chchd3 PE=1 SV=1 - [MIC19_MOUSE]|Coiled-coil-helix-coiled-coil-helix domain-containing protein 3, mitochondrial OS=Mus musculus GN=Chchd3 PE=1 SV=1 - [CHCH3_MOUSE]	Q9CRB9	0.962381	0.975019	0.99598	0.98307
Protein enabled homolog OS=Mus musculus GN=Enah PE=1 SV=2 - [ENAH_MOUSE]	Q03173	1.03339	1.00999	0.96081	0.983063
Catenin alpha-1	P26231	0.94603	0.97423	1.01236	0.983056
Synaptopodin OS=Mus musculus GN=Synpo PE=1 SV=2 - [SYNPO_MOUSE]	Q8CC35	0.971242	0.998148	1.01028	0.983047
Sodium bicarbonate cotransporter 3	Q8BTY2	0.994504	0.981286	0.969723	0.982785
Proteasome subunit beta type-8 OS=Mus musculus GN=Psmb8 PE=1 SV=2 - [PSB8_MOUSE]	P28063	1.11518	1.19144	1.04997	0.982763
Noelin OS=Mus musculus GN=Olfm1 PE=1 SV=1 - [NOE1_MOUSE]	O88998	1.03548	1.09175	1.03612	0.982715
Contactin-1 OS=Mus musculus GN=Cntn1 PE=1 SV=1 - [CNTN1_MOUSE]	P12960	0.965936	0.949465	0.96594	0.982697
Actin-related protein 3B OS=Mus musculus GN=Actr3b PE=1 SV=1 - [ARP3B_MOUSE]|Actin-related protein 3B OS=Mus musculus GN=Actr3b PE=2 SV=1 - [ARP3B_MOUSE]	Q641P0	1.04971	0.979431	0.916791	0.982571
Secretory carrier-associated membrane protein 3 OS=Mus musculus GN=Scamp3 PE=1 SV=3 - [SCAM3_MOUSE]	O35609	0.947949	0.930241	0.964177	0.982531
Protein FAM114A2	Q8VE88	0.915934	0.93314	1.00098	0.982521
Voltage-dependent R-type calcium channel subunit alpha-1E OS=Mus musculus GN=Cacna1e PE=1 SV=1 - [CAC1E_MOUSE]	Q61290	1.0301	0.98422	0.93866	0.982413
Triosephosphate isomerase OS=Mus musculus GN=Tpi1 PE=1 SV=4 - [TPIS_MOUSE]	P17751	0.923871	0.943694	1.00347	0.982388
Syntaxin-binding protein 3 OS=Mus musculus GN=Stxbp3 PE=1 SV=1 - [STXB3_MOUSE]	Q60770	0.968809	0.994696	1.0086	0.982351
2,4-dienoyl-CoA reductase, mitochondrial OS=Mus musculus GN=Decr1 PE=1 SV=1 - [DECR_MOUSE]	Q9CQ62	0.92377	0.970711	1.03221	0.982296
AP2-associated protein kinase 1 OS=Mus musculus GN=Aak1 PE=1 SV=2 - [AAK1_MOUSE]	Q3UHJ0	0.937492	0.892664	0.935312	0.982282
CLIP-associating protein 2 OS=Mus musculus GN=Clasp2 PE=1 SV=1 - [CLAP2_MOUSE]	Q8BRT1	1.00201	0.970127	0.950983	0.982236
Mitochondrial peptide methionine sulfoxide reductase OS=Mus musculus GN=Msra PE=1 SV=1 - [MSRA_MOUSE]	Q9D6Y7	0.991658	0.995829	0.986219	0.982089
LanC-like protein 1 OS=Mus musculus GN=Lancl1 PE=1 SV=1 - [LANC1_MOUSE]	O89112	0.99237	0.972834	0.962729	0.982061
Afadin OS=Mus musculus GN=Mllt4 PE=1 SV=3 - [AFAD_MOUSE]	Q9QZQ1	0.985163	0.962341	0.959236	0.981984
Alpha-actinin-1 OS=Mus musculus GN=Actn1 PE=1 SV=1 - [ACTN1_MOUSE]	Q7TPR4	0.979419	0.986439	0.98901	0.981971
Inositol-trisphosphate 3-kinase A OS=Mus musculus GN=Itpka PE=1 SV=1 - [IP3KA_MOUSE]|Inositol-trisphosphate 3-kinase A OS=Mus musculus GN=Itpka PE=2 SV=1 - [IP3KA_MOUSE]	Q8R071	1.021	1.02901	0.989601	0.981897
Cytoplasmic FMR1-interacting protein 1 OS=Mus musculus GN=Cyfip1 PE=1 SV=1 - [CYFP1_MOUSE]	Q7TMB8	0.9907	0.988846	0.980039	0.981877
Girdin OS=Mus musculus GN=Ccdc88a PE=1 SV=2 - [GRDN_MOUSE]	Q5SNZ0	0.98448	0.950384	0.947831	0.981835
ATP-dependent RNA helicase DDX3X OS=Mus musculus GN=Ddx3x PE=1 SV=3 - [DDX3X_MOUSE]	Q62167	0.98772	1.00329	0.997284	0.981807
Carbonyl reductase [NADPH] 3 OS=Mus musculus GN=Cbr3 PE=1 SV=1 - [CBR3_MOUSE]|Carbonyl reductase [NADPH] 3 OS=Mus musculus GN=Cbr3 PE=2 SV=1 - [CBR3_MOUSE]	Q8K354	0.992631	0.976894	0.966162	0.981726
cAMP-dependent protein kinase type I-beta regulatory subunit OS=Mus musculus GN=Prkar1b PE=1 SV=2 - [KAP1_MOUSE]|cAMP-dependent protein kinase type I-beta regulatory subunit OS=Mus musculus GN=Prkar1b PE=2 SV=2 - [KAP1_MOUSE]	P12849	1.00605	0.952391	0.929334	0.98169
Dual specificity mitogen-activated protein kinase kinase 2 OS=Mus musculus GN=Map2k2 PE=1 SV=2 - [MP2K2_MOUSE]	Q63932	1.03926	1.05537	0.996794	0.981582
Citron Rho-interacting kinase OS=Mus musculus GN=Cit PE=1 SV=3 - [CTRO_MOUSE]	P49025	1.02154	0.925038	0.888838	0.98156
ATPase WRNIP1	Q91XU0	1.07591	1.04007	0.948814	0.981512
Retinol dehydrogenase 14 OS=Mus musculus GN=Rdh14 PE=2 SV=1 - [RDH14_MOUSE]	Q9ERI6	1.10556	1.05011	0.932279	0.981508
Band 4.1-like protein 3 OS=Mus musculus GN=Epb41l3 PE=1 SV=1 - [E41L3_MOUSE]	Q9WV92	1.03815	1.00377	0.948988	0.981495
Isocitrate dehydrogenase [NAD] subunit gamma 1, mitochondrial OS=Mus musculus GN=Idh3g PE=1 SV=1 - [IDHG1_MOUSE]	P70404	0.883717	0.956174	1.06192	0.981454
Proteasome subunit alpha type-1 OS=Mus musculus GN=Psma1 PE=1 SV=1 - [PSA1_MOUSE]	Q9R1P4	0.989694	1.03028	1.02165	0.981399
RNA-binding protein 14 OS=Mus musculus GN=Rbm14 PE=1 SV=1 - [RBM14_MOUSE]	Q8C2Q3	1.02496	0.977585	0.936019	0.981379
Dendrin OS=Mus musculus GN=Ddn PE=1 SV=3 - [DEND_MOUSE]	Q80TS7	1.0064	1.01703	0.991732	0.981371
Homer protein homolog 3 OS=Mus musculus GN=Homer3 PE=1 SV=2 - [HOME3_MOUSE]	Q99JP6	1.05215	1.0271	0.957969	0.981333
Brevican core protein OS=Mus musculus GN=Bcan PE=1 SV=2 - [PGCB_MOUSE]	Q61361	1.01052	1.04553	1.01529	0.981291
Drebrin-like protein OS=Mus musculus GN=Dbnl PE=1 SV=2 - [DBNL_MOUSE]	Q62418	0.974754	0.956013	0.962342	0.981208
Drebrin OS=Mus musculus GN=Dbn1 PE=1 SV=4 - [DREB_MOUSE]	Q9QXS6	1.03755	1.04276	0.986124	0.981191
Nucleoporin SEH1 OS=Mus musculus GN=Seh1l PE=2 SV=1 - [SEH1_MOUSE]	Q8R2U0	1.04692	1.02151	0.957346	0.981155
Aldehyde dehydrogenase X, mitochondrial OS=Mus musculus GN=Aldh1b1 PE=1 SV=1 - [AL1B1_MOUSE]	Q9CZS1	0.966262	0.968486	0.983375	0.981116
Band 4.1-like protein 2 OS=Mus musculus GN=Epb41l2 PE=1 SV=2 - [E41L2_MOUSE]	O70318	0.944645	0.943222	0.97962	0.981097
5'-nucleotidase domain-containing protein 3 OS=Mus musculus GN=Nt5dc3 PE=1 SV=1 - [NT5D3_MOUSE]|5'-nucleotidase domain-containing protein 3 OS=Mus musculus GN=Nt5dc3 PE=2 SV=1 - [NT5D3_MOUSE]	Q3UHB1	1.03031	1.02795	0.978831	0.981077
Tyrosine-protein phosphatase non-receptor type 11 OS=Mus musculus GN=Ptpn11 PE=1 SV=2 - [PTN11_MOUSE]	P35235	0.966669	0.963697	0.978044	0.981059
Ras-related GTP-binding protein C OS=Mus musculus GN=Rragc PE=1 SV=1 - [RRAGC_MOUSE]	Q99K70	1.20456	1.2265	0.998804	0.980933
Methylmalonyl-CoA mutase, mitochondrial OS=Mus musculus GN=Mut PE=1 SV=2 - [MUTA_MOUSE]	P16332	0.999051	0.982774	0.964946	0.980928
Sorting nexin-1 OS=Mus musculus GN=Snx1 PE=1 SV=1 - [SNX1_MOUSE]	Q9WV80	0.929655	0.955769	1.00844	0.980884
Isoaspartyl peptidase/L-asparaginase OS=Mus musculus GN=Asrgl1 PE=1 SV=1 - [ASGL1_MOUSE]	Q8C0M9	0.985679	1.02124	1.01612	0.980731
Histone deacetylase complex subunit SAP18 OS=Mus musculus GN=Sap18 PE=1 SV=1 - [SAP18_MOUSE]	O55128	0.970671	0.96502	0.975016	0.980726
ATP synthase F(0) complex subunit B1, mitochondrial OS=Mus musculus GN=Atp5f1 PE=1 SV=1 - [AT5F1_MOUSE]	Q9CQQ7	1.04213	1.06475	1.00199	0.980707
Exocyst complex component 7 OS=Mus musculus GN=Exoc7 PE=1 SV=2 - [EXOC7_MOUSE]	O35250	0.989513	0.973715	0.965028	0.980685
Pyruvate carboxylase, mitochondrial OS=Mus musculus GN=Pc PE=1 SV=1 - [PYC_MOUSE]	Q05920	0.973959	0.974173	0.980894	0.980678
U1 small nuclear ribonucleoprotein 70 kDa OS=Mus musculus GN=Snrnp70 PE=1 SV=2 - [RU17_MOUSE]	Q62376	1.05438	1.02412	0.952472	0.980613
LysM and putative peptidoglycan-binding domain-containing protein 1	Q9D0E3	1.0106	0.948443	0.92029	0.9806
Constitutive coactivator of PPAR-gamma-like protein 1 OS=Mus musculus GN=FAM120A PE=1 SV=2 - [F120A_MOUSE]	Q6A0A9	1.0173	0.989975	0.954143	0.980476
40S ribosomal protein S5 OS=Mus musculus GN=Rps5 PE=1 SV=3 - [RS5_MOUSE]|40S ribosomal protein S5 OS=Mus musculus GN=Rps5 PE=2 SV=3 - [RS5_MOUSE]	P97461	0.924221	0.976566	1.03594	0.980415
Eukaryotic translation initiation factor 3 subunit B OS=Mus musculus GN=Eif3b PE=1 SV=1 - [EIF3B_MOUSE]	Q8JZQ9	0.961092	0.958181	0.977314	0.980282
Phospholipase D3 OS=Mus musculus GN=Pld3 PE=1 SV=1 - [PLD3_MOUSE]|Phospholipase D3 OS=Mus musculus GN=Pld3 PE=2 SV=1 - [PLD3_MOUSE]	O35405	0.968951	1.02911	1.04113	0.980266
Vesicle-trafficking protein SEC22b OS=Mus musculus GN=Sec22b PE=1 SV=3 - [SC22B_MOUSE]	O08547	0.925017	0.933118	0.988786	0.980202
Diphosphoinositol polyphosphate phosphohydrolase 1 OS=Mus musculus GN=Nudt3 PE=1 SV=1 - [NUDT3_MOUSE]	Q9JI46	1.0387	1.09321	1.03161	0.98017
26S proteasome non-ATPase regulatory subunit 5 OS=Mus musculus GN=Psmd5 PE=1 SV=4 - [PSMD5_MOUSE]	Q8BJY1	0.985184	0.985235	0.980099	0.980047
Prenylcysteine oxidase-like OS=Mus musculus GN=Pcyox1l PE=2 SV=1 - [PCYXL_MOUSE]	Q8C7K6	1.11684	1.16371	1.02107	0.97994
eIF-2-alpha kinase activator GCN1 OS=Mus musculus GN=Gcn1 PE=1 SV=1 - [GCN1_MOUSE]	E9PVA8	0.980886	1.02049	1.0195	0.979933
Tryptophan--tRNA ligase, cytoplasmic OS=Mus musculus GN=Wars PE=1 SV=2 - [SYWC_MOUSE]	P32921	0.996685	1.02284	1.00561	0.979894
Syntaxin-binding protein 5 OS=Mus musculus GN=Stxbp5 PE=1 SV=3 - [STXB5_MOUSE]	Q8K400	0.99801	0.986199	0.968288	0.979886
MAP7 domain-containing protein 1 OS=Mus musculus GN=Map7d1 PE=1 SV=1 - [MA7D1_MOUSE]	A2AJI0	0.963407	0.973148	0.989752	0.979845
Coatomer subunit gamma-2 OS=Mus musculus GN=Copg2 PE=2 SV=1 - [COPG2_MOUSE]	Q9QXK3	1.00076	0.978134	0.957688	0.979842
Tether containing UBX domain for GLUT4 OS=Mus musculus GN=Aspscr1 PE=1 SV=1 - [ASPC1_MOUSE]	Q8VBT9	0.980898	0.940468	0.939434	0.97982
DnaJ homolog subfamily B member 5 OS=Mus musculus GN=Dnajb5 PE=2 SV=1 - [DNJB5_MOUSE]	O89114	0.949201	0.916675	0.946214	0.979788
Myotrophin OS=Mus musculus GN=Mtpn PE=1 SV=2 - [MTPN_MOUSE]	P62774	0.944023	0.978511	1.01557	0.97978
Synapsin-1 OS=Mus musculus GN=Syn1 PE=1 SV=2 - [SYN1_MOUSE]	O88935	0.994781	0.947672	0.93337	0.979767
Regulatory-associated protein of mTOR OS=Mus musculus GN=Rptor PE=1 SV=1 - [RPTOR_MOUSE]	Q8K4Q0	0.978031	0.95604	0.957641	0.979669
Protein ABHD4	Q8VD66	0.95688	0.99839	1.02216	0.979663
Prolyl endopeptidase OS=Mus musculus GN=Prep PE=1 SV=1 - [PPCE_MOUSE]|Prolyl endopeptidase OS=Mus musculus GN=Prep PE=2 SV=1 - [PPCE_MOUSE]	Q9QUR6	0.989562	0.988628	0.978692	0.979616
60S ribosomal protein L12 OS=Mus musculus GN=Rpl12 PE=1 SV=2 - [RL12_MOUSE]	P35979	1.05304	1.058	0.984144	0.979535
Protein rogdi homolog OS=Mus musculus GN=Rogdi PE=1 SV=2 - [ROGDI_MOUSE]|Protein rogdi homolog OS=Mus musculus GN=Rogdi PE=2 SV=2 - [ROGDI_MOUSE]	Q3TDK6	0.933037	0.97436	1.02286	0.979478
Probable ATP-dependent RNA helicase DDX6 OS=Mus musculus GN=Ddx6 PE=1 SV=1 - [DDX6_MOUSE]	P54823	0.98414	0.96395	0.959381	0.979476
Uncharacterized protein C9orf172 homolog OS=Mus musculus GN=Gm996 PE=1 SV=1 - [CI172_MOUSE]	A2AJA9	1.03272	0.994483	0.943188	0.979458
Tyrosine-protein phosphatase non-receptor type substrate 1 OS=Mus musculus GN=Sirpa PE=1 SV=1 - [SHPS1_MOUSE]	P97797	0.955225	0.911848	0.934972	0.979449
Phosducin-like protein OS=Mus musculus GN=Pdcl PE=1 SV=1 - [PHLP_MOUSE]	Q9DBX2	1.04606	1.06645	0.998477	0.979386
ELAV-like protein 1 OS=Mus musculus GN=Elavl1 PE=1 SV=2 - [ELAV1_MOUSE]	P70372	0.980013	0.94642	0.945702	0.979269
Voltage-dependent L-type calcium channel subunit beta-4 OS=Mus musculus GN=Cacnb4 PE=1 SV=2 - [CACB4_MOUSE]	Q8R0S4	1.06182	1.00799	0.929622	0.979269
Gamma-aminobutyric acid receptor subunit beta-3 OS=Mus musculus GN=Gabrb3 PE=2 SV=1 - [GBRB3_MOUSE]	P63080	0.996137	0.959725	0.943204	0.978989
Persulfide dioxygenase ETHE1, mitochondrial OS=Mus musculus GN=Ethe1 PE=1 SV=2 - [ETHE1_MOUSE]	Q9DCM0	1.02447	0.981542	0.937891	0.978907
NADH dehydrogenase [ubiquinone] iron-sulfur protein 7, mitochondrial OS=Mus musculus GN=Ndufs7 PE=1 SV=1 - [NDUS7_MOUSE]	Q9DC70	1.0773	0.989193	0.898835	0.978893
Sorting nexin-2 OS=Mus musculus GN=Snx2 PE=1 SV=2 - [SNX2_MOUSE]	Q9CWK8	0.982614	0.982511	0.978719	0.978821
Prefoldin subunit 5 OS=Mus musculus GN=Pfdn5 PE=1 SV=1 - [PFD5_MOUSE]	Q9WU28	0.905195	1.00541	1.08716	0.978797
Syntaxin-binding protein 5-like OS=Mus musculus GN=Stxbp5l PE=1 SV=1 - [STB5L_MOUSE]|Syntaxin-binding protein 5-like OS=Mus musculus GN=Stxbp5l PE=2 SV=1 - [STB5L_MOUSE]	Q5DQR4	0.977676	0.951467	0.952531	0.97877
TRAF2 and NCK-interacting protein kinase OS=Homo sapiens GN=TNIK PE=1 SV=1 - [TNIK_HUMAN]	Q9UKE5	1.08322	0.97995	0.885449	0.978761
Synapsin-3 OS=Mus musculus GN=Syn3 PE=1 SV=2 - [SYN3_MOUSE]	Q8JZP2	0.9553	0.973828	0.997737	0.978755
N-acetylgalactosamine kinase OS=Mus musculus GN=Galk2 PE=1 SV=1 - [GALK2_MOUSE]	Q68FH4	1.02861	1.08128	1.02883	0.978718
Peptidyl-prolyl cis-trans isomerase FKBP8 OS=Mus musculus GN=Fkbp8 PE=1 SV=2 - [FKBP8_MOUSE]	O35465	0.98604	0.967816	0.960607	0.978695
Heat shock-related 70 kDa protein 2 OS=Mus musculus GN=Hspa2 PE=1 SV=2 - [HSP72_MOUSE]	P17156	0.930545	0.972262	1.02256	0.978682
Stomatin-like protein 2, mitochondrial OS=Mus musculus GN=Stoml2 PE=1 SV=1 - [STML2_MOUSE]	Q99JB2	1.0368	1.04304	0.984487	0.978601
Tetratricopeptide repeat protein 39C OS=Mus musculus GN=Ttc39c PE=1 SV=2 - [TT39C_MOUSE]	Q8VE09	1.01094	0.98214	0.950653	0.978529
Hyaluronan and proteoglycan link protein 2 OS=Mus musculus GN=Hapln2 PE=1 SV=1 - [HPLN2_MOUSE]	Q9ESM3	0.95371	0.998022	1.02397	0.978511
ELAV-like protein 4 OS=Mus musculus GN=Elavl4 PE=1 SV=1 - [ELAV4_MOUSE]	Q61701	0.935535	0.89619	0.93734	0.978492
Sorbitol dehydrogenase OS=Mus musculus GN=Sord PE=1 SV=3 - [DHSO_MOUSE]	Q64442	0.912018	0.962137	1.03212	0.978354
E3 ubiquitin-protein ligase HUWE1 OS=Mus musculus GN=Huwe1 PE=1 SV=5 - [HUWE1_MOUSE]	Q7TMY8	0.981019	0.97238	0.969692	0.978307
Spectrin beta chain, erythrocytic OS=Mus musculus GN=Sptb PE=1 SV=4 - [SPTB1_MOUSE]	P15508	0.972928	0.935053	0.940177	0.978259
Syntaxin-7 OS=Mus musculus GN=Stx7 PE=1 SV=3 - [STX7_MOUSE]	O70439	0.978868	0.962624	0.96198	0.978213
RasGAP-activating-like protein 1 OS=Mus musculus GN=Rasal1 PE=1 SV=2 - [RASL1_MOUSE]|RasGAP-activating-like protein 1 OS=Mus musculus GN=Rasal1 PE=2 SV=2 - [RASL1_MOUSE]	Q9Z268	0.987396	0.990823	0.981593	0.978198
V-type proton ATPase catalytic subunit A OS=Mus musculus GN=Atp6v1a PE=1 SV=2 - [VATA_MOUSE]	P50516	0.959559	0.973284	0.992149	0.978158
Leucine--tRNA ligase, cytoplasmic OS=Mus musculus GN=Lars PE=1 SV=2 - [SYLC_MOUSE]|Leucine--tRNA ligase, cytoplasmic OS=Mus musculus GN=Lars PE=2 SV=2 - [SYLC_MOUSE]	Q8BMJ2	1.02211	1.042	0.997194	0.978153
Voltage-dependent anion-selective channel protein 1 OS=Mus musculus GN=Vdac1 PE=1 SV=3 - [VDAC1_MOUSE]	Q60932	1.00949	0.992865	0.962041	0.978152
Selenium-binding protein 1 OS=Mus musculus GN=Selenbp1 PE=1 SV=2 - [SBP1_MOUSE]	P17563	0.981146	0.98637	0.983344	0.978136
Arf-GAP with coiled-coil, ANK repeat and PH domain-containing protein 2 OS=Mus musculus GN=Acap2 PE=1 SV=2 - [ACAP2_MOUSE]	Q6ZQK5	1.10133	1.11221	0.987654	0.97799
Valine--tRNA ligase OS=Mus musculus GN=Vars PE=1 SV=1 - [SYVC_MOUSE]|Valine--tRNA ligase OS=Mus musculus GN=Vars PE=2 SV=1 - [SYVC_MOUSE]	Q9Z1Q9	1.00036	1.00101	0.978609	0.977967
L-lactate dehydrogenase B chain OS=Mus musculus GN=Ldhb PE=1 SV=2 - [LDHB_MOUSE]	P16125	1.06083	1.02522	0.945031	0.977857
Glutamate receptor ionotropic, NMDA 2B OS=Mus musculus GN=Grin2b PE=1 SV=3 - [NMDE2_MOUSE]	Q01097	1.0093	0.966155	0.936057	0.977856
Phosphatidylinositide phosphatase SAC2	Q8CDA1	0.895902	0.926491	1.01123	0.977844
Vacuolar-sorting protein SNF8 OS=Mus musculus GN=Snf8 PE=1 SV=1 - [SNF8_MOUSE]	Q9CZ28	0.956388	0.926784	0.947441	0.977705
Far upstream element-binding protein 2 OS=Mus musculus GN=Khsrp PE=1 SV=2 - [FUBP2_MOUSE]	Q3U0V1	1.01612	0.988733	0.951196	0.977547
Coatomer subunit beta OS=Mus musculus GN=Copb1 PE=1 SV=1 - [COPB_MOUSE]	Q9JIF7	0.982013	1.00345	0.998853	0.97751
ATP synthase subunit gamma, mitochondrial OS=Mus musculus GN=Atp5c1 PE=1 SV=1 - [ATPG_MOUSE]	Q91VR2	0.941552	0.957707	0.994267	0.977496
Serotransferrin OS=Mus musculus GN=Tf PE=1 SV=1 - [TRFE_MOUSE]	Q921I1	0.950896	1.04555	1.07477	0.977468
Tripartite motif-containing protein 46 OS=Mus musculus GN=Trim46 PE=2 SV=1 - [TRI46_MOUSE]	Q7TNM2	1.01621	1.0065	0.967881	0.977224
Sodium-dependent neutral amino acid transporter SLC6A17 OS=Mus musculus GN=Slc6a17 PE=1 SV=1 - [S6A17_MOUSE]	Q8BJI1	1.02745	0.989749	0.941322	0.977174
Quinone oxidoreductase-like protein 1 OS=Mus musculus GN=Cryzl1 PE=2 SV=1 - [QORL1_MOUSE]	Q921W4	0.972066	0.936552	0.941443	0.977143
SH3 domain-containing kinase-binding protein 1 OS=Mus musculus GN=Sh3kbp1 PE=1 SV=1 - [SH3K1_MOUSE]	Q8R550	1.06568	0.981288	0.899727	0.9771
Ankyrin-3 OS=Mus musculus GN=Ank3 PE=1 SV=1 - [ANK3_MOUSE]	G5E8K5	0.992689	0.998832	0.98313	0.977084
Kinase suppressor of Ras 1 OS=Mus musculus GN=Ksr1 PE=1 SV=1 - [KSR1_MOUSE]	Q61097	1.00351	1.03717	1.00983	0.977064
Glycerol-3-phosphate dehydrogenase, mitochondrial OS=Mus musculus GN=Gpd2 PE=1 SV=2 - [GPDM_MOUSE]	Q64521	1.00539	1.02369	0.994773	0.976989
ATPase Asna1 OS=Mus musculus GN=Asna1 PE=1 SV=2 - [ASNA_MOUSE]	O54984	0.985815	1.00221	0.993171	0.976923
Ras and Rab interactor 1 OS=Mus musculus GN=Rin1 PE=1 SV=1 - [RIN1_MOUSE]	Q921Q7	0.9675	1.00218	1.0119	0.976885
Vacuolar protein sorting-associated protein 26A OS=Mus musculus GN=Vps26a PE=1 SV=1 - [VP26A_MOUSE]|Vacuolar protein sorting-associated protein 26A OS=Mus musculus GN=Vps26a PE=2 SV=1 - [VP26A_MOUSE]	P40336	0.975147	0.978834	0.980517	0.976823
Crk-like protein OS=Mus musculus GN=Crkl PE=1 SV=2 - [CRKL_MOUSE]	P47941	0.944054	0.9435	0.976166	0.97674
Clusterin OS=Mus musculus GN=Clu PE=1 SV=1 - [CLUS_MOUSE]	Q06890	0.982184	1.6026	1.59363	0.976687
PH and SEC7 domain-containing protein 1 OS=Mus musculus GN=Psd PE=1 SV=2 - [PSD1_MOUSE]	Q5DTT2	1.04541	0.973525	0.909503	0.976664
Up-regulated during skeletal muscle growth protein 5 OS=Mus musculus GN=Usmg5 PE=1 SV=1 - [USMG5_MOUSE]	Q78IK2	1.22424	1.1207	0.894032	0.976628
Coatomer subunit alpha OS=Mus musculus GN=Copa PE=1 SV=2 - [COPA_MOUSE]	Q8CIE6	1.03872	1.04828	0.985585	0.9766
Cytosolic acyl coenzyme A thioester hydrolase OS=Mus musculus GN=Acot7 PE=1 SV=2 - [BACH_MOUSE]	Q91V12	1.03625	1.07211	1.01035	0.97656
Huntingtin-associated protein 1 OS=Mus musculus GN=Hap1 PE=1 SV=1 - [HAP1_MOUSE]	O35668	0.827027	0.975411	1.15177	0.976557
Ubiquitin-like protein 4A OS=Mus musculus GN=Ubl4a PE=1 SV=1 - [UBL4A_MOUSE]|Ubiquitin-like protein 4A OS=Mus musculus GN=Ubl4a PE=2 SV=1 - [UBL4A_MOUSE]	P21126	1.03212	1.01068	0.956269	0.976553
Huntingtin-interacting protein 1	Q8VD75	0.913431	0.928133	0.992225	0.976507
Myb-binding protein 1A	Q7TPV4	0.958899	0.970516	0.988256	0.976426
Acylamino-acid-releasing enzyme OS=Mus musculus GN=Apeh PE=1 SV=3 - [APEH_MOUSE]|Acylamino-acid-releasing enzyme OS=Mus musculus GN=Apeh PE=2 SV=3 - [APEH_MOUSE]	Q8R146	0.969554	0.973727	0.980617	0.976415
Tripartite motif-containing protein 3 OS=Mus musculus GN=Trim3 PE=1 SV=1 - [TRIM3_MOUSE]	Q9R1R2	0.997786	0.976895	0.955964	0.976408
Excitatory amino acid transporter 2 OS=Mus musculus GN=Slc1a2 PE=1 SV=1 - [EAA2_MOUSE]	P43006	0.977816	0.987447	0.986001	0.976384
Protein deglycase DJ-1 OS=Mus musculus GN=Park7 PE=1 SV=1 - [PARK7_MOUSE]|Protein DJ-1 OS=Mus musculus GN=Park7 PE=1 SV=1 - [PARK7_MOUSE]	Q99LX0	0.983144	1.129	1.1212	0.976351
Receptor-type tyrosine-protein phosphatase S OS=Mus musculus GN=Ptprs PE=1 SV=1 - [PTPRS_MOUSE]	B0V2N1	0.991925	0.983679	0.968076	0.976192
Guanine nucleotide-binding protein G(I)/G(S)/G(O) subunit gamma-4 OS=Mus musculus GN=Gng4 PE=1 SV=1 - [GBG4_MOUSE]|Guanine nucleotide-binding protein G(I)/G(S)/G(O) subunit gamma-4 OS=Mus musculus GN=Gng4 PE=2 SV=1 - [GBG4_MOUSE]	P50153	1.048	0.935189	0.87105	0.976128
Misshapen-like kinase 1 OS=Mus musculus GN=Mink1 PE=1 SV=3 - [MINK1_MOUSE]	Q9JM52	0.956845	0.970895	0.990442	0.97611
Protein unc-13 homolog A OS=Mus musculus GN=Unc13a PE=1 SV=3 - [UN13A_MOUSE]	Q4KUS2	1.03468	1.06779	1.00723	0.975998
Dihydrolipoyllysine-residue succinyltransferase component of 2-oxoglutarate dehydrogenase complex, mitochondrial OS=Mus musculus GN=Dlst PE=1 SV=1 - [ODO2_MOUSE]	Q9D2G2	0.963721	0.960913	0.973153	0.975996
Glutamate receptor ionotropic, NMDA 2A OS=Mus musculus GN=Grin2a PE=1 SV=2 - [NMDE1_MOUSE]	P35436	0.971267	0.921827	0.926311	0.975992
Contactin-2 OS=Mus musculus GN=Cntn2 PE=1 SV=2 - [CNTN2_MOUSE]	Q61330	0.942893	0.940165	0.973137	0.975961
UHRF1-binding protein 1-like	A2RSJ4	0.931436	0.918953	0.962762	0.97584
CAP-Gly domain-containing linker protein 2 OS=Mus musculus GN=Clip2 PE=1 SV=2 - [CLIP2_MOUSE]	Q9Z0H8	0.994059	0.984124	0.966085	0.975838
Tyrosine-protein phosphatase non-receptor type 9 OS=Mus musculus GN=Ptpn9 PE=1 SV=2 - [PTN9_MOUSE]	O35239	0.98118	0.980352	0.974988	0.975811
APC membrane recruitment protein 2 OS=Mus musculus GN=Amer2 PE=1 SV=2 - [AMER2_MOUSE]	Q8CCJ4	1.09983	1.01172	0.897613	0.97579
Phosphatidylinositol 4-kinase alpha OS=Mus musculus GN=Pi4ka PE=2 SV=2 - [PI4KA_MOUSE]	E9Q3L2	0.96984	0.945075	0.950797	0.975711
Protein transport protein Sec31A OS=Mus musculus GN=Sec31a PE=1 SV=2 - [SC31A_MOUSE]	Q3UPL0	0.983429	1.01209	1.00407	0.975636
Dehydrogenase/reductase SDR family member 1 OS=Mus musculus GN=Dhrs1 PE=1 SV=1 - [DHRS1_MOUSE]|Dehydrogenase/reductase SDR family member 1 OS=Mus musculus GN=Dhrs1 PE=2 SV=1 - [DHRS1_MOUSE]	Q99L04	1.0517	1.10761	1.02748	0.975616
Myotubularin-related protein 7 OS=Mus musculus GN=Mtmr7 PE=1 SV=2 - [MTMR7_MOUSE]	Q9Z2C9	0.987729	0.964253	0.952412	0.975599
Rho guanine nucleotide exchange factor 11	Q9ES67	0.9567	0.975482	0.99474	0.975588
Striatin-4 OS=Mus musculus GN=Strn4 PE=1 SV=2 - [STRN4_MOUSE]	P58404	1.04633	1.03737	0.967161	0.975516
SLIT-ROBO Rho GTPase-activating protein 3 OS=Mus musculus GN=Srgap3 PE=1 SV=1 - [SRGP3_MOUSE]	Q812A2	1.00835	1.0146	0.981526	0.975487
Synaptotagmin-3 OS=Mus musculus GN=Syt3 PE=1 SV=2 - [SYT3_MOUSE]	O35681	0.949865	1.00659	1.03374	0.975477
Malate dehydrogenase, mitochondrial OS=Mus musculus GN=Mdh2 PE=1 SV=3 - [MDHM_MOUSE]	P08249	1.00241	1.00433	0.977344	0.975471
Long-chain-fatty-acid--CoA ligase 6 OS=Mus musculus GN=Acsl6 PE=1 SV=1 - [ACSL6_MOUSE]|Long-chain-fatty-acid--CoA ligase 6 OS=Mus musculus GN=Acsl6 PE=2 SV=1 - [ACSL6_MOUSE]	Q91WC3	0.985974	0.987328	0.976766	0.975426
Acyl-coenzyme A thioesterase 2, mitochondrial OS=Mus musculus GN=Acot2 PE=1 SV=2 - [ACOT2_MOUSE]	Q9QYR9	0.895724	0.975755	1.06226	0.975136
Myosin-14 OS=Mus musculus GN=Myh14 PE=1 SV=1 - [MYH14_MOUSE]	Q6URW6	0.986662	0.966837	0.955533	0.975126
Serrate RNA effector molecule homolog OS=Mus musculus GN=Srrt PE=1 SV=1 - [SRRT_MOUSE]	Q99MR6	1.12843	1.18228	1.02165	0.975118
Coatomer subunit beta' OS=Mus musculus GN=Copb2 PE=2 SV=2 - [COPB2_MOUSE]	O55029	0.979712	1.00917	1.0044	0.975078
Disintegrin and metalloproteinase domain-containing protein 22 OS=Mus musculus GN=Adam22 PE=1 SV=2 - [ADA22_MOUSE]	Q9R1V6	1.01321	0.988323	0.951114	0.975067
Rho GTPase-activating protein 32	Q811P8	0.927644	0.931345	0.978891	0.975001
8S ribosomal protein S23, mitochondrial	Q8VE22	0.972829	0.971628	0.973765	0.974969
Dystonin OS=Mus musculus GN=Dst PE=1 SV=1 - [DYST_MOUSE]	Q91ZU6	0.999916	1.02399	0.998428	0.974955
Protein EFR3 homolog A OS=Mus musculus GN=Efr3a PE=1 SV=1 - [EFR3A_MOUSE]	Q8BG67	1.00697	0.946995	0.916826	0.974888
KIF1-binding protein OS=Mus musculus GN=Kif1bp PE=1 SV=2 - [KBP_MOUSE]|KIF1-binding protein OS=Mus musculus GN=Kbp PE=2 SV=2 - [KBP_MOUSE]	Q6ZPU9	1.00253	0.989575	0.962279	0.974877
Oligodendrocyte-myelin glycoprotein OS=Mus musculus GN=Omg PE=1 SV=1 - [OMGP_MOUSE]	Q63912	1.03747	1.01333	0.952128	0.974809
Cytoplasmic FMR1-interacting protein 2 OS=Mus musculus GN=Cyfip2 PE=1 SV=2 - [CYFP2_MOUSE]	Q5SQX6	1.01846	0.997836	0.954701	0.974432
Striatin-3 OS=Mus musculus GN=Strn3 PE=1 SV=1 - [STRN3_MOUSE]	Q9ERG2	0.998987	0.963904	0.940208	0.974428
Adenylate kinase isoenzyme 1 OS=Mus musculus GN=Ak1 PE=1 SV=1 - [KAD1_MOUSE]	Q9R0Y5	1.00201	0.99643	0.968966	0.974396
Tryptophan 5-hydroxylase 2	Q8CGV2	0.939631	0.933969	0.968505	0.974377
Breakpoint cluster region protein OS=Mus musculus GN=Bcr PE=1 SV=3 - [BCR_MOUSE]	Q6PAJ1	0.979506	0.961118	0.955968	0.974258
Neurogranin OS=Mus musculus GN=Nrgn PE=1 SV=1 - [NEUG_MOUSE]	P60761	0.983139	0.875538	0.867555	0.974175
Calcium uptake protein 3, mitochondrial OS=Mus musculus GN=Micu3 PE=2 SV=2 - [MICU3_MOUSE]	Q9CTY5	1.08452	0.990048	0.889272	0.974124
Ras-related protein Rab-22A OS=Mus musculus GN=Rab22a PE=1 SV=2 - [RB22A_MOUSE]	P35285	0.953751	0.963827	0.984373	0.974082
3-hydroxyacyl-CoA dehydrogenase type-2 OS=Mus musculus GN=Hsd17b10 PE=1 SV=4 - [HCD2_MOUSE]	O08756	0.90552	0.888814	0.956077	0.974048
Dedicator of cytokinesis protein 9 OS=Mus musculus GN=Dock9 PE=1 SV=2 - [DOCK9_MOUSE]	Q8BIK4	1.01519	1.1932	1.14477	0.973984
Profilin-1 OS=Mus musculus GN=Pfn1 PE=1 SV=2 - [PROF1_MOUSE]	P62962	0.995199	0.975033	0.954235	0.973971
182 kDa tankyrase-1-binding protein OS=Mus musculus GN=Tnks1bp1 PE=1 SV=2 - [TB182_MOUSE]	P58871	1.01902	1.00127	0.956975	0.973944
Tumor protein p63-regulated gene 1-like protein OS=Mus musculus GN=Tprg1l PE=1 SV=1 - [TPRGL_MOUSE]	Q9DBS2	0.976518	0.979506	0.976924	0.973944
NEDD8-activating enzyme E1 catalytic subunit OS=Mus musculus GN=Uba3 PE=1 SV=2 - [UBA3_MOUSE]	Q8C878	0.978676	0.993612	0.988752	0.973888
Serine/threonine-protein kinase WNK1 OS=Mus musculus GN=Wnk1 PE=1 SV=2 - [WNK1_MOUSE]	P83741	0.998773	1.04109	1.01514	0.973879
Secretory carrier-associated membrane protein 1 OS=Mus musculus GN=Scamp1 PE=1 SV=1 - [SCAM1_MOUSE]	Q8K021	0.998138	1.04997	1.02433	0.973758
A-kinase anchor protein SPHKAP OS=Mus musculus GN=Sphkap PE=1 SV=2 - [SPKAP_MOUSE]	Q6NSW3	0.980551	0.975012	0.968237	0.973738
Nuclear receptor-binding protein 2 OS=Mus musculus GN=Nrbp2 PE=1 SV=2 - [NRBP2_MOUSE]	Q91V36	1.07383	1.10586	1.00263	0.973595
N-acetylglucosamine-6-phosphate deacetylase OS=Mus musculus GN=Amdhd2 PE=1 SV=1 - [NAGA_MOUSE]|Putative N-acetylglucosamine-6-phosphate deacetylase OS=Mus musculus GN=Amdhd2 PE=2 SV=1 - [NAGA_MOUSE]	Q8JZV7	1.00788	1.05877	1.02274	0.973583
Limbic system-associated membrane protein OS=Mus musculus GN=Lsamp PE=1 SV=1 - [LSAMP_MOUSE]	Q8BLK3	1.00812	1.0571	1.02082	0.973525
Stromal membrane-associated protein 2 OS=Mus musculus GN=Smap2 PE=1 SV=1 - [SMAP2_MOUSE]	Q7TN29	0.953026	0.984091	1.0051	0.973376
Neuronal pentraxin-1 OS=Mus musculus GN=Nptx1 PE=1 SV=1 - [NPTX1_MOUSE]|Neuronal pentraxin-1 OS=Mus musculus GN=Nptx1 PE=2 SV=1 - [NPTX1_MOUSE]	Q62443	1.06212	1.07468	0.984865	0.973353
Uncharacterized protein C19orf52 homolog OS=Mus musculus PE=1 SV=1 - [CS052_MOUSE]|Uncharacterized protein C19orf52 homolog OS=Mus musculus PE=2 SV=1 - [CS052_MOUSE]	Q8BGX2	1.06081	0.986727	0.905376	0.973351
E3 ubiquitin-protein ligase LRSAM1	Q80ZI6	1.04051	1.03941	0.972272	0.9733
Protein phosphatase 1 regulatory subunit 21 OS=Mus musculus GN=Ppp1r21 PE=1 SV=2 - [PPR21_MOUSE]|Protein phosphatase 1 regulatory subunit 21 OS=Mus musculus GN=Ppp1r21 PE=2 SV=2 - [PPR21_MOUSE]	Q3TDD9	0.960669	0.963555	0.976209	0.973286
E3 ubiquitin-protein ligase TRIM32 OS=Mus musculus GN=Trim32 PE=1 SV=2 - [TRI32_MOUSE]	Q8CH72	1.05653	0.983794	0.906168	0.973162
DmX-like protein 2 OS=Mus musculus GN=Dmxl2 PE=1 SV=3 - [DMXL2_MOUSE]	Q8BPN8	0.976652	0.966747	0.962993	0.972859
Monoacylglycerol lipase ABHD12 OS=Mus musculus GN=Abhd12 PE=1 SV=2 - [ABD12_MOUSE]	Q99LR1	1.01507	0.998159	0.956538	0.972748
Serine/threonine-protein phosphatase 2A 56 kDa regulatory subunit epsilon isoform OS=Mus musculus GN=Ppp2r5e PE=1 SV=3 - [2A5E_MOUSE]|Serine/threonine-protein phosphatase 2A 56 kDa regulatory subunit epsilon isoform OS=Mus musculus GN=Ppp2r5e PE=2 SV=3 - [2A5E_MOUSE]	Q61151	1.04528	0.980945	0.912835	0.972704
Actin-binding LIM protein 2 OS=Mus musculus GN=Ablim2 PE=1 SV=1 - [ABLM2_MOUSE]	Q8BL65	0.975331	1.00278	1.00005	0.972678
SH3 domain-binding protein 1	P55194	1.00345	0.962396	0.932876	0.972665
Immunoglobulin-binding protein 1 OS=Mus musculus GN=Igbp1 PE=1 SV=1 - [IGBP1_MOUSE]	Q61249	1.03347	1.0266	0.966173	0.972642
Protein FAM49B OS=Mus musculus GN=Fam49b PE=1 SV=1 - [FA49B_MOUSE]|Protein FAM49B OS=Mus musculus GN=Fam49b PE=2 SV=1 - [FA49B_MOUSE]	Q921M7	1.02455	0.944901	0.896898	0.972496
V-type proton ATPase subunit B, brain isoform OS=Mus musculus GN=Atp6v1b2 PE=1 SV=1 - [VATB2_MOUSE]	P62814	0.981685	1.01558	1.00601	0.972432
Toll-interacting protein OS=Mus musculus GN=Tollip PE=1 SV=1 - [TOLIP_MOUSE]	Q9QZ06	0.962879	1.00058	1.01035	0.972282
Integral membrane protein 2B OS=Mus musculus GN=Itm2b PE=1 SV=1 - [ITM2B_MOUSE]|Integral membrane protein 2B OS=Mus musculus GN=Itm2b PE=2 SV=1 - [ITM2B_MOUSE]	O89051	0.929239	1.11599	1.16765	0.972254
Glutamate receptor ionotropic, NMDA 1 OS=Mus musculus GN=Grin1 PE=1 SV=1 - [NMDZ1_MOUSE]	P35438	1.01959	1.04706	0.998387	0.972193
Coronin-2B OS=Mus musculus GN=Coro2b PE=1 SV=2 - [COR2B_MOUSE]|Coronin-2B OS=Mus musculus GN=Coro2b PE=2 SV=2 - [COR2B_MOUSE]	Q8BH44	0.965883	0.995957	1.00237	0.972099
Adenylate cyclase type 9 OS=Mus musculus GN=Adcy9 PE=1 SV=1 - [ADCY9_MOUSE]	P51830	0.999097	0.966894	0.940685	0.972015
ADP-ribosylation factor-like protein 15	Q8BGR6	0.99797	0.958638	0.933671	0.971979
Ethanolamine-phosphate cytidylyltransferase OS=Mus musculus GN=Pcyt2 PE=1 SV=1 - [PCY2_MOUSE]	Q922E4	0.981674	1.01637	1.00632	0.971963
Acidic leucine-rich nuclear phosphoprotein 32 family member B OS=Mus musculus GN=Anp32b PE=1 SV=1 - [AN32B_MOUSE]	Q9EST5	0.999553	0.984529	0.957131	0.971736
Clavesin-1	Q9D4C9	0.905953	0.886409	0.95077	0.971733
Fructose-bisphosphate aldolase C OS=Mus musculus GN=Aldoc PE=1 SV=4 - [ALDOC_MOUSE]	P05063	0.983223	1.00499	0.993212	0.971701
28S ribosomal protein S29, mitochondrial OS=Mus musculus GN=Dap3 PE=1 SV=1 - [RT29_MOUSE]|28S ribosomal protein S29, mitochondrial OS=Mus musculus GN=Dap3 PE=2 SV=1 - [RT29_MOUSE]	Q9ER88	0.992035	0.953225	0.93366	0.971673
Rab3 GTPase-activating protein catalytic subunit OS=Mus musculus GN=Rab3gap1 PE=1 SV=4 - [RB3GP_MOUSE]|Rab3 GTPase-activating protein catalytic subunit OS=Mus musculus GN=Rab3gap1 PE=2 SV=4 - [RB3GP_MOUSE]	Q80UJ7	1.02739	1.04911	0.992199	0.971649
Autophagy-related protein 2 homolog B	Q80XK6	0.941117	0.955874	0.986806	0.971571
Exocyst complex component 8 OS=Mus musculus GN=Exoc8 PE=1 SV=1 - [EXOC8_MOUSE]	Q6PGF7	0.966123	1.00242	1.00805	0.971549
Diacylglycerol kinase theta OS=Mus musculus GN=Dgkq PE=1 SV=1 - [DGKQ_MOUSE]|Diacylglycerol kinase theta OS=Mus musculus GN=Dgkq PE=2 SV=1 - [DGKQ_MOUSE]	Q6P5E8	1.08422	1.01056	0.905496	0.9715
Rho GTPase-activating protein 39 OS=Mus musculus GN=Arhgap39 PE=1 SV=2 - [RHG39_MOUSE]	P59281	0.942024	0.965324	0.99539	0.971364
Transportin-1 OS=Mus musculus GN=Tnpo1 PE=1 SV=2 - [TNPO1_MOUSE]	Q8BFY9	0.996866	1.05383	1.02685	0.971349
Huntingtin-interacting protein 1-related protein OS=Mus musculus GN=Hip1r PE=1 SV=2 - [HIP1R_MOUSE]	Q9JKY5	0.996678	0.915041	0.89176	0.97132
Signal-induced proliferation-associated 1-like protein 1 OS=Mus musculus GN=Sipa1l1 PE=1 SV=2 - [SI1L1_MOUSE]	Q8C0T5	1.01729	0.979607	0.935267	0.971241
Interleukin enhancer-binding factor 3 OS=Mus musculus GN=Ilf3 PE=1 SV=2 - [ILF3_MOUSE]	Q9Z1X4	0.964755	0.967884	0.974335	0.971185
Tropomyosin alpha-3 chain OS=Mus musculus GN=Tpm3 PE=1 SV=3 - [TPM3_MOUSE]|Tropomyosin alpha-1 chain OS=Liza aurata PE=1 SV=1 - [TPM1_LIZAU]	P21107	1.10214	1.12792	0.993797	0.971085
Histone-lysine N-methyltransferase SETD7 OS=Mus musculus GN=Setd7 PE=1 SV=2 - [SETD7_MOUSE]|Histone-lysine N-methyltransferase SETD7 OS=Mus musculus GN=Setd7 PE=2 SV=2 - [SETD7_MOUSE]	Q8VHL1	0.984709	0.924533	0.911706	0.971047
Isoleucine--tRNA ligase, mitochondrial OS=Mus musculus GN=Iars2 PE=1 SV=1 - [SYIM_MOUSE]	Q8BIJ6	1.03104	1.03581	0.975441	0.970948
Serine/threonine-protein kinase MARK2 OS=Mus musculus GN=Mark2 PE=1 SV=3 - [MARK2_MOUSE]	Q05512	0.991892	0.979333	0.958634	0.970928
Tropomyosin alpha-3 chain OS=Rattus norvegicus GN=Tpm3 PE=1 SV=2 - [TPM3_RAT]	Q63610	1.03134	1.02296	0.963008	0.970897
Nuclease EXOG, mitochondrial OS=Mus musculus GN=Exog PE=1 SV=1 - [EXOG_MOUSE]|Nuclease EXOG, mitochondrial OS=Mus musculus GN=Exog PE=2 SV=1 - [EXOG_MOUSE]	Q8C163	0.961729	0.970138	0.979278	0.970789
Rab11 family-interacting protein 2 OS=Mus musculus GN=Rab11fip2 PE=1 SV=1 - [RFIP2_MOUSE]	G3XA57	0.957942	0.908536	0.920657	0.970723
ATP-dependent 6-phosphofructokinase, platelet type OS=Mus musculus GN=Pfkp PE=1 SV=1 - [PFKAP_MOUSE]|6-phosphofructokinase type C OS=Mus musculus GN=Pfkp PE=1 SV=1 - [K6PP_MOUSE]	Q9WUA3	0.990739	1.02956	1.00876	0.970721
Cell adhesion molecule 4 OS=Mus musculus GN=Cadm4 PE=1 SV=1 - [CADM4_MOUSE]	Q8R464	1.02128	1.03496	0.983694	0.970687
Membrane protein MLC1 OS=Mus musculus GN=Mlc1 PE=2 SV=1 - [MLC1_MOUSE]	Q8VHK5	0.989599	1.03897	1.01905	0.970627
Heterogeneous nuclear ribonucleoprotein H OS=Mus musculus GN=Hnrnph1 PE=1 SV=3 - [HNRH1_MOUSE]	O35737	0.981562	0.971565	0.960672	0.970557
Laminin subunit alpha-4	P97927	1.05391	1.06957	0.984975	0.970554
Actin-binding LIM protein 1 OS=Mus musculus GN=Ablim1 PE=1 SV=1 - [ABLM1_MOUSE]	Q8K4G5	0.98879	0.960443	0.94273	0.970553
26S proteasome non-ATPase regulatory subunit 6 OS=Mus musculus GN=Psmd6 PE=1 SV=1 - [PSMD6_MOUSE]	Q99JI4	1.02479	0.973007	0.921507	0.970547
U8 snoRNA-decapping enzyme OS=Mus musculus GN=Nudt16 PE=1 SV=1 - [NUD16_MOUSE]	Q6P3D0	0.918922	0.926067	0.978081	0.970535
Transmembrane protein 94	Q7TSH8	0.964836	0.957466	0.963113	0.970527
Nuclear pore complex protein Nup85 OS=Mus musculus GN=Nup85 PE=1 SV=1 - [NUP85_MOUSE]	Q8R480	0.877622	0.950053	1.05051	0.970421
Coronin-7 OS=Mus musculus GN=Coro7 PE=1 SV=2 - [CORO7_MOUSE]|Coronin-7 OS=Mus musculus GN=Coro7 PE=2 SV=2 - [CORO7_MOUSE]	Q9D2V7	1.04387	0.980365	0.911336	0.97037
Myotubularin-related protein 5 OS=Mus musculus GN=Sbf1 PE=1 SV=2 - [MTMR5_MOUSE]	Q6ZPE2	1.02039	0.992038	0.943229	0.970184
3-hydroxyisobutyrate dehydrogenase, mitochondrial OS=Mus musculus GN=Hibadh PE=1 SV=1 - [3HIDH_MOUSE]	Q99L13	0.991049	0.99246	0.971549	0.970167
Baculoviral IAP repeat-containing protein 6 OS=Mus musculus GN=Birc6 PE=1 SV=2 - [BIRC6_MOUSE]	O88738	0.94758	0.956761	0.979459	0.97006
Protein FAM63B OS=Mus musculus GN=Fam63b PE=1 SV=1 - [FA63B_MOUSE]|Protein FAM63B OS=Mus musculus GN=Fam63b PE=2 SV=1 - [FA63B_MOUSE]	Q6PDI6	0.940859	0.901741	0.929687	0.970018
Exocyst complex component 4 OS=Mus musculus GN=Exoc4 PE=1 SV=2 - [EXOC4_MOUSE]	O35382	1.03346	1.04732	0.982873	0.969863
Disks large-associated protein 3 OS=Mus musculus GN=Dlgap3 PE=1 SV=1 - [DLGP3_MOUSE]	Q6PFD5	1.03137	1.00829	0.948025	0.969731
Leucine-rich repeat transmembrane neuronal protein 1 OS=Mus musculus GN=Lrrtm1 PE=2 SV=1 - [LRRT1_MOUSE]	Q8K377	1.04006	0.998836	0.931248	0.969681
Src substrate cortactin OS=Mus musculus GN=Cttn PE=1 SV=2 - [SRC8_MOUSE]	Q60598	1.02641	1.0495	0.991445	0.969632
Xaa-Pro dipeptidase OS=Mus musculus GN=Pepd PE=1 SV=3 - [PEPD_MOUSE]|Xaa-Pro dipeptidase OS=Mus musculus GN=Pepd PE=2 SV=3 - [PEPD_MOUSE]	Q11136	1.13169	1.14925	0.984635	0.969589
Protein-tyrosine kinase 2-beta OS=Mus musculus GN=Ptk2b PE=1 SV=2 - [FAK2_MOUSE]	Q9QVP9	1.02552	1.02283	0.966918	0.96947
Proteasome subunit alpha type-3 OS=Mus musculus GN=Psma3 PE=1 SV=3 - [PSA3_MOUSE]	O70435	1.02876	1.03691	0.977077	0.9694
Ubiquitin carboxyl-terminal hydrolase 5 OS=Mus musculus GN=Usp5 PE=1 SV=1 - [UBP5_MOUSE]	P56399	1.00729	1.02463	0.986022	0.969339
Ras-related protein Rab-31 OS=Mus musculus GN=Rab31 PE=1 SV=1 - [RAB31_MOUSE]	Q921E2	0.965578	0.963026	0.966724	0.969286
Sodium channel protein type 9 subunit alpha OS=Mus musculus GN=Scn9a PE=1 SV=2 - [SCN9A_MOUSE]	Q62205	1.12324	1.11357	0.960843	0.969189
Ectonucleoside triphosphate diphosphohydrolase 2 OS=Mus musculus GN=Entpd2 PE=1 SV=2 - [ENTP2_MOUSE]	O55026	0.966253	0.976259	0.979105	0.969069
Vigilin OS=Mus musculus GN=Hdlbp PE=1 SV=1 - [VIGLN_MOUSE]	Q8VDJ3	0.950209	0.963213	0.982281	0.96902
WAS/WASL-interacting protein family member 2 OS=Mus musculus GN=Wipf2 PE=1 SV=1 - [WIPF2_MOUSE]|WAS/WASL-interacting protein family member 2 OS=Mus musculus GN=Wipf2 PE=2 SV=1 - [WIPF2_MOUSE]	Q6PEV3	0.978892	0.963574	0.953824	0.968986
Syndetin OS=Mus musculus GN=Vps50 PE=1 SV=2 - [VPS50_MOUSE]|Coiled-coil domain-containing protein 132 OS=Mus musculus GN=Ccdc132 PE=2 SV=2 - [CC132_MOUSE]	Q8CI71	0.9695	0.977781	0.97724	0.968964
Phosphoinositide 3-kinase regulatory subunit 4 OS=Mus musculus GN=Pik3r4 PE=1 SV=3 - [PI3R4_MOUSE]	Q8VD65	0.95621	0.996124	1.00938	0.968939
Nitrilase homolog 1 OS=Mus musculus GN=Nit1 PE=1 SV=2 - [NIT1_MOUSE]	Q8VDK1	0.924656	0.977514	1.0242	0.968822
Vacuolar protein sorting-associated protein 41 homolog OS=Mus musculus GN=Vps41 PE=1 SV=1 - [VPS41_MOUSE]	Q5KU39	0.976722	1.08027	1.0715	0.968789
Catenin beta-1 OS=Mus musculus GN=Ctnnb1 PE=1 SV=1 - [CTNB1_MOUSE]	Q02248	1.03885	1.04805	0.977347	0.968772
Glycine dehydrogenase (decarboxylating), mitochondrial	Q91W43	0.943624	0.950132	0.975453	0.968772
Methylosome protein 50 OS=Mus musculus GN=Wdr77 PE=1 SV=1 - [MEP50_MOUSE]	Q99J09	1.02926	0.976627	0.919088	0.968622
Dual specificity protein phosphatase 3 OS=Mus musculus GN=Dusp3 PE=1 SV=1 - [DUS3_MOUSE]	Q9D7X3	0.950827	0.922373	0.939529	0.968512
Vacuolar protein sorting-associated protein 33A OS=Mus musculus GN=Vps33a PE=1 SV=2 - [VP33A_MOUSE]	Q9D2N9	1.0123	1.03709	0.99212	0.968407
Sodium-driven chloride bicarbonate exchanger OS=Mus musculus GN=Slc4a10 PE=1 SV=2 - [S4A10_MOUSE]	Q5DTL9	0.951827	0.962773	0.979536	0.968399
Acyl-coenzyme A thioesterase 1 OS=Mus musculus GN=Acot1 PE=1 SV=1 - [ACOT1_MOUSE]	O55137	0.970625	1.09434	1.09179	0.968368
Importin-9	Q91YE6	0.965377	0.993555	0.996556	0.968293
Alanine--tRNA ligase, cytoplasmic OS=Mus musculus GN=Aars PE=1 SV=1 - [SYAC_MOUSE]	Q8BGQ7	1.0056	1.03498	0.996545	0.968254
Dihydropyrimidinase-related protein 4 OS=Mus musculus GN=Dpysl4 PE=1 SV=1 - [DPYL4_MOUSE]	O35098	0.96971	0.9284	0.926992	0.968239
Vacuolar protein sorting-associated protein 13A OS=Mus musculus GN=Vps13a PE=2 SV=1 - [VP13A_MOUSE]	Q5H8C4	0.998957	0.97506	0.944947	0.968105
Rho guanine nucleotide exchange factor 7 OS=Mus musculus GN=Arhgef7 PE=1 SV=2 - [ARHG7_MOUSE]	Q9ES28	1.02807	1.01481	0.955601	0.968094
F-box only protein 2 OS=Mus musculus GN=Fbxo2 PE=1 SV=1 - [FBX2_MOUSE]	Q80UW2	1.00995	1.06952	1.02516	0.968063
Serine racemase OS=Mus musculus GN=Srr PE=1 SV=1 - [SRR_MOUSE]	Q9QZX7	0.950182	0.948691	0.966498	0.968017
Sodium-coupled neutral amino acid transporter 3 OS=Mus musculus GN=Slc38a3 PE=1 SV=1 - [S38A3_MOUSE]|Sodium-coupled neutral amino acid transporter 3 OS=Mus musculus GN=Slc38a3 PE=2 SV=1 - [S38A3_MOUSE]	Q9DCP2	0.959295	0.99773	1.0068	0.968014
Phosphomannomutase 1 OS=Mus musculus GN=Pmm1 PE=1 SV=1 - [PMM1_MOUSE]	O35621	1.03188	0.984261	0.923334	0.968006
Protein SON	Q9QX47	1.03848	1.02687	0.957168	0.967994
YjeF N-terminal domain-containing protein 3 OS=Mus musculus GN=Yjefn3 PE=1 SV=2 - [YJEN3_MOUSE]	F6W8I0	0.94637	0.90725	0.927894	0.967904
Estradiol 17-beta-dehydrogenase 8 OS=Mus musculus GN=Hsd17b8 PE=1 SV=2 - [DHB8_MOUSE]	P50171	0.961224	0.974101	0.980799	0.967833
Mitochondrial 2-oxoglutarate/malate carrier protein OS=Mus musculus GN=Slc25a11 PE=1 SV=3 - [M2OM_MOUSE]	Q9CR62	1.09474	1.06468	0.941144	0.967709
Inactive hydroxysteroid dehydrogenase-like protein 1 OS=Mus musculus GN=Hsdl1 PE=1 SV=1 - [HSDL1_MOUSE]|Inactive hydroxysteroid dehydrogenase-like protein 1 OS=Mus musculus GN=Hsdl1 PE=2 SV=1 - [HSDL1_MOUSE]	Q8BTX9	1.00051	1.00025	0.967429	0.967686
Host cell factor 1 OS=Mus musculus GN=Hcfc1 PE=1 SV=2 - [HCFC1_MOUSE]	Q61191	1.0074	0.99163	0.952454	0.967603
Receptor-type tyrosine-protein phosphatase-like N OS=Mus musculus GN=Ptprn PE=1 SV=2 - [PTPRN_MOUSE]	Q60673	1.07496	1.14371	1.02945	0.967566
Cullin-4B	A2A432	1.05022	1.00253	0.923612	0.967551
Protein EFR3 homolog B OS=Mus musculus GN=Efr3b PE=2 SV=2 - [EFR3B_MOUSE]	Q6ZQ18	0.965043	0.966907	0.969359	0.96749
Voltage-dependent anion-selective channel protein 3 OS=Mus musculus GN=Vdac3 PE=1 SV=1 - [VDAC3_MOUSE]	Q60931	1.01362	1.01279	0.966659	0.967447
Ras-related protein Rab-9B OS=Mus musculus GN=Rab9b PE=2 SV=1 - [RAB9B_MOUSE]	Q8BHH2	1.14025	1.14606	0.972242	0.967312
Cysteine desulfurase, mitochondrial OS=Mus musculus GN=Nfs1 PE=1 SV=3 - [NFS1_MOUSE]|Cysteine desulfurase, mitochondrial OS=Mus musculus GN=Nfs1 PE=2 SV=3 - [NFS1_MOUSE]	Q9Z1J3	0.951496	0.98844	1.00484	0.967285
Neuronal proto-oncogene tyrosine-protein kinase Src OS=Mus musculus GN=Src PE=1 SV=4 - [SRC_MOUSE]|Tyrosine-protein kinase Yes OS=Canis lupus familiaris GN=YES1 PE=1 SV=3 - [YES_CANLF]	P05480	1.19918	1.1806	0.952251	0.967236
Chaperone activity of bc1 complex-like, mitochondrial OS=Mus musculus GN=Adck3 PE=1 SV=2 - [ADCK3_MOUSE]	Q60936	1.02012	0.98492	0.933779	0.967152
Receptor-type tyrosine-protein phosphatase alpha OS=Mus musculus GN=Ptpra PE=1 SV=3 - [PTPRA_MOUSE]	P18052	0.918793	0.885528	0.932121	0.967136
Lactoylglutathione lyase OS=Mus musculus GN=Glo1 PE=1 SV=3 - [LGUL_MOUSE]	Q9CPU0	1.04434	1.12335	1.04028	0.967108
MAP/microtubule affinity-regulating kinase 3 OS=Mus musculus GN=Mark3 PE=1 SV=2 - [MARK3_MOUSE]	Q03141	0.908552	0.974666	1.03746	0.967086
Phosphoenolpyruvate carboxykinase [GTP], mitochondrial OS=Mus musculus GN=Pck2 PE=1 SV=1 - [PCKGM_MOUSE]|Phosphoenolpyruvate carboxykinase [GTP], mitochondrial OS=Mus musculus GN=Pck2 PE=2 SV=1 - [PCKGM_MOUSE]	Q8BH04	0.987918	0.981582	0.960865	0.967067
Kinesin-associated protein 3 OS=Mus musculus GN=Kifap3 PE=1 SV=1 - [KIFA3_MOUSE]	P70188	0.990145	0.982407	0.959361	0.966918
Zinc finger CCCH domain-containing protein 15 OS=Mus musculus GN=Zc3h15 PE=1 SV=2 - [ZC3HF_MOUSE]	Q3TIV5	1.04189	1.02859	0.954508	0.966854
IQ motif and SEC7 domain-containing protein 1 OS=Mus musculus GN=Iqsec1 PE=1 SV=2 - [IQEC1_MOUSE]	Q8R0S2	0.978676	0.956371	0.944721	0.966754
Serine/threonine-protein phosphatase 2B catalytic subunit alpha isoform OS=Mus musculus GN=Ppp3ca PE=1 SV=1 - [PP2BA_MOUSE]	P63328	0.943797	0.997942	1.02203	0.966575
Protein phosphatase 1E OS=Mus musculus GN=Ppm1e PE=1 SV=2 - [PPM1E_MOUSE]	Q80TL0	1.08864	1.07171	0.951511	0.966544
WD repeat-containing protein 13 OS=Mus musculus GN=Wdr13 PE=1 SV=1 - [WDR13_MOUSE]	Q91V09	0.997961	0.957842	0.927679	0.966534
Glycine--tRNA ligase OS=Mus musculus GN=Gars PE=1 SV=1 - [SYG_MOUSE]	Q9CZD3	1.00009	1.02098	0.986709	0.966524
Agrin OS=Mus musculus GN=Agrn PE=1 SV=1 - [AGRIN_MOUSE]	A2ASQ1	0.996973	0.974018	0.943977	0.966225
Phosphatase and actin regulator 1 OS=Mus musculus GN=Phactr1 PE=1 SV=1 - [PHAR1_MOUSE]	Q2M3X8	0.972533	0.969266	0.962922	0.966167
WD repeat-containing protein 44 OS=Mus musculus GN=Wdr44 PE=1 SV=1 - [WDR44_MOUSE]	Q6NVE8	0.99159	0.965856	0.941075	0.966149
Leucine-rich repeat LGI family member 3 OS=Mus musculus GN=Lgi3 PE=1 SV=1 - [LGI3_MOUSE]	Q8K406	1.04189	1.04303	0.967199	0.966145
Proline-rich transmembrane protein 3 OS=Mus musculus GN=Prrt3 PE=1 SV=1 - [PRRT3_MOUSE]	Q6PE13	0.968967	0.943746	0.940784	0.965926
Epsin-2 OS=Mus musculus GN=Epn2 PE=1 SV=1 - [EPN2_MOUSE]	Q8CHU3	0.978962	0.982857	0.96976	0.965916
Cortactin-binding protein 2 OS=Mus musculus GN=Cttnbp2 PE=1 SV=2 - [CTTB2_MOUSE]	B9EJA2	1.04804	0.989912	0.912325	0.965901
SH3 and multiple ankyrin repeat domains protein 3 OS=Mus musculus GN=Shank3 PE=1 SV=2 - [SHAN3_MOUSE]	Q4ACU6	0.952968	0.943939	0.95671	0.965861
E3 ubiquitin-protein ligase UBR4 OS=Mus musculus GN=Ubr4 PE=1 SV=1 - [UBR4_MOUSE]	A2AN08	1.00372	0.997939	0.960232	0.965795
Calcium/calmodulin-dependent protein kinase type 1D OS=Mus musculus GN=Camk1d PE=1 SV=2 - [KCC1D_MOUSE]	Q8BW96	1.04718	1.01193	0.933274	0.965784
Cytochrome c oxidase assembly factor 7 OS=Mus musculus GN=Coa7 PE=1 SV=1 - [COA7_MOUSE]|Sel1 repeat-containing protein 1 OS=Mus musculus GN=Selrc1 PE=2 SV=1 - [SELR1_MOUSE]	Q921H9	1.04183	1.0308	0.955554	0.965781
Multifunctional protein ADE2 OS=Mus musculus GN=Paics PE=1 SV=4 - [PUR6_MOUSE]	Q9DCL9	0.963431	1.00753	1.00991	0.965701
Annexin A11 OS=Mus musculus GN=Anxa11 PE=1 SV=2 - [ANX11_MOUSE]	P97384	1.01042	0.966819	0.924013	0.965684
Sulfide:quinone oxidoreductase, mitochondrial	Q9R112	0.907426	0.946493	1.00726	0.965681
GTP-binding protein REM 2 OS=Mus musculus GN=Rem2 PE=1 SV=2 - [REM2_MOUSE]	Q8VEL9	0.985324	1.04127	1.02034	0.965518
Solute carrier family 23 member 2 OS=Mus musculus GN=Slc23a2 PE=1 SV=2 - [S23A2_MOUSE]	Q9EPR4	0.92268	0.995893	1.04212	0.965506
Neuroligin-1 OS=Mus musculus GN=Nlgn1 PE=1 SV=2 - [NLGN1_MOUSE]|Neuroligin-2 OS=Mus musculus GN=Nlgn2 PE=1 SV=2 - [NLGN2_MOUSE]	Q69ZK9	1.00537	1.00377	0.963888	0.96543
Sortilin OS=Mus musculus GN=Sort1 PE=1 SV=1 - [SORT_MOUSE]	Q6PHU5	1.04559	1.01715	0.939059	0.965311
MAGUK p55 subfamily member 5	Q9JLB2	0.905823	0.89956	0.958594	0.965267
Endoplasmic reticulum-Golgi intermediate compartment protein 1 OS=Mus musculus GN=Ergic1 PE=1 SV=1 - [ERGI1_MOUSE]	Q9DC16	0.99411	0.949226	0.921681	0.965262
Guanine nucleotide-binding protein-like 1 OS=Mus musculus GN=Gnl1 PE=1 SV=4 - [GNL1_MOUSE]|Guanine nucleotide-binding protein-like 1 OS=Mus musculus GN=Gnl1 PE=2 SV=4 - [GNL1_MOUSE]	P36916	0.979727	0.992114	0.977399	0.965195
Nucleoside diphosphate kinase A OS=Rattus norvegicus GN=Nme1 PE=1 SV=1 - [NDKA_RAT]|Nucleoside diphosphate kinase A OS=Mus musculus GN=Nme1 PE=1 SV=1 - [NDKA_MOUSE]	P15532	0.932035	0.924442	0.957284	0.965147
Bleomycin hydrolase OS=Mus musculus GN=Blmh PE=1 SV=1 - [BLMH_MOUSE]|Bleomycin hydrolase OS=Mus musculus GN=Blmh PE=2 SV=1 - [BLMH_MOUSE]	Q8R016	1.03626	1.04761	0.975628	0.965059
ATP-binding cassette sub-family B member 8, mitochondrial OS=Mus musculus GN=Abcb8 PE=1 SV=1 - [ABCB8_MOUSE]|ATP-binding cassette sub-family B member 8, mitochondrial OS=Mus musculus GN=Abcb8 PE=2 SV=1 - [ABCB8_MOUSE]	Q9CXJ4	1.03161	0.964839	0.90257	0.965029
NADH dehydrogenase [ubiquinone] iron-sulfur protein 5 OS=Mus musculus GN=Ndufs5 PE=1 SV=3 - [NDUS5_MOUSE]	Q99LY9	0.948813	0.96483	0.981285	0.964996
Developmentally-regulated GTP-binding protein 2 OS=Mus musculus GN=Drg2 PE=1 SV=1 - [DRG2_MOUSE]	Q9QXB9	1.06382	1.05297	0.955006	0.96484
Cleavage and polyadenylation specificity factor subunit 6 OS=Mus musculus GN=Cpsf6 PE=1 SV=1 - [CPSF6_MOUSE]|Cleavage and polyadenylation specificity factor subunit 6 OS=Mus musculus GN=Cpsf6 PE=2 SV=1 - [CPSF6_MOUSE]	Q6NVF9	1.12553	1.11821	0.958474	0.964748
Neurofibromin OS=Mus musculus GN=Nf1 PE=1 SV=1 - [NF1_MOUSE]	Q04690	1.01719	1.00462	0.952798	0.96472
Disco-interacting protein 2 homolog A OS=Mus musculus GN=Dip2a PE=2 SV=3 - [DIP2A_MOUSE]	Q8BWT5	0.974454	0.971806	0.962064	0.964685
Acylpyruvase FAHD1, mitochondrial OS=Mus musculus GN=Fahd1 PE=1 SV=2 - [FAHD1_MOUSE]	Q8R0F8	0.948971	0.938643	0.954156	0.964655
Protein Dos OS=Mus musculus GN=Dos PE=1 SV=3 - [DOS_MOUSE]	Q66L44	1.04523	1.01714	0.938692	0.964614
Leucine-rich repeat-containing protein 7 OS=Mus musculus GN=Lrrc7 PE=1 SV=2 - [LRRC7_MOUSE]	Q80TE7	0.992028	0.991283	0.963794	0.964519
Glycolipid transfer protein OS=Mus musculus GN=Gltp PE=1 SV=3 - [GLTP_MOUSE]|Glycolipid transfer protein OS=Mus musculus GN=Gltp PE=2 SV=3 - [GLTP_MOUSE]	Q9JL62	0.986459	1.0446	1.02113	0.96429
RNA-binding motif protein, X chromosome OS=Mus musculus GN=Rbmx PE=1 SV=1 - [RBMX_MOUSE]|RNA-binding motif protein, X chromosome OS=Homo sapiens GN=RBMX PE=1 SV=3 - [RBMX_HUMAN]	Q9WV02	1.12906	1.13247	0.967202	0.964285
Glutamate receptor 2 OS=Mus musculus GN=Gria2 PE=1 SV=3 - [GRIA2_MOUSE]	P23819	1.09317	1.10032	0.970564	0.964258
Seizure 6-like protein OS=Mus musculus GN=Sez6l PE=1 SV=1 - [SE6L1_MOUSE]|Seizure 6-like protein OS=Mus musculus GN=Sez6l PE=2 SV=1 - [SE6L1_MOUSE]	Q6P1D5	0.958807	0.961451	0.966829	0.964171
Spectrin beta chain, non-erythrocytic 2 OS=Rattus norvegicus GN=Sptbn2 PE=1 SV=2 - [SPTN2_RAT]	Q9QWN8	0.965824	0.940426	0.938791	0.964145
Scaffold attachment factor B1 OS=Mus musculus GN=Safb PE=1 SV=2 - [SAFB1_MOUSE]	D3YXK2	0.991915	0.943019	0.916616	0.964143
Palmitoyltransferase ZDHHC5	Q8VDZ4	1.05805	1.02137	0.930718	0.964136
Spectrin beta chain, non-erythrocytic 2 OS=Homo sapiens GN=SPTBN2 PE=1 SV=3 - [SPTN2_HUMAN]	O15020	1.01037	1.00712	0.960831	0.963931
Ubiquitin fusion degradation protein 1 homolog OS=Mus musculus GN=Ufd1l PE=1 SV=2 - [UFD1_MOUSE]	P70362	1.06244	1.10569	1.00302	0.963785
Leukocyte elastase inhibitor A OS=Mus musculus GN=Serpinb1a PE=1 SV=1 - [ILEUA_MOUSE]	Q9D154	0.902624	0.964153	1.02943	0.963735
Histone H1.3 OS=Mus musculus GN=Hist1h1d PE=1 SV=2 - [H13_MOUSE]|Histone H1.2 OS=Mus musculus GN=Hist1h1c PE=1 SV=2 - [H12_MOUSE]	P15864	1.06992	1.15242	1.03802	0.96371
Cyclin-Y OS=Mus musculus GN=Ccny PE=1 SV=1 - [CCNY_MOUSE]	Q8BGU5	1.01203	0.992565	0.945151	0.963684
Glutathione S-transferase kappa 1	Q9DCM2	0.96571	0.95331	0.951161	0.963532
Stromal interaction molecule 1	P70302	1.04523	0.985541	0.908326	0.963337
Rho GTPase-activating protein 5 OS=Mus musculus GN=Arhgap5 PE=1 SV=2 - [RHG05_MOUSE]	P97393	0.979715	0.98084	0.964328	0.963222
Pyridoxal-dependent decarboxylase domain-containing protein 1 OS=Mus musculus GN=Pdxdc1 PE=1 SV=2 - [PDXD1_MOUSE]	Q99K01	0.907634	0.952319	1.01059	0.963175
Leucine-rich repeat-containing protein 4B OS=Mus musculus GN=Lrrc4b PE=1 SV=1 - [LRC4B_MOUSE]	P0C192	0.93354	0.938688	0.968396	0.963085
Inositol polyphosphate 5-phosphatase OCRL-1 OS=Mus musculus GN=Ocrl PE=1 SV=1 - [OCRL_MOUSE]	Q6NVF0	0.952139	0.960773	0.971818	0.963084
Guanine nucleotide-binding protein G(i) subunit alpha-2 OS=Mus musculus GN=Gnai2 PE=1 SV=5 - [GNAI2_MOUSE]	P08752	0.957308	0.966817	0.972628	0.963061
Electroneutral sodium bicarbonate exchanger 1	Q8JZR6	1.01671	1.22288	1.15821	0.962946
Islet cell autoantigen 1 OS=Mus musculus GN=Ica1 PE=2 SV=3 - [ICA69_MOUSE]	P97411	1.03273	1.03824	0.968017	0.962873
Prickle-like protein 2 OS=Mus musculus GN=Prickle2 PE=1 SV=3 - [PRIC2_MOUSE]	Q80Y24	0.967686	0.969767	0.964931	0.962861
PEST proteolytic signal-containing nuclear protein OS=Mus musculus GN=Pcnp PE=1 SV=1 - [PCNP_MOUSE]	Q6P8I4	1.06613	1.0468	0.945305	0.962761
10 kDa heat shock protein, mitochondrial OS=Mus musculus GN=Hspe1 PE=1 SV=2 - [CH10_MOUSE]	Q64433	0.964476	1.00984	1.00803	0.96274
RNA 3'-terminal phosphate cyclase OS=Mus musculus GN=RtcA PE=1 SV=2 - [RTCA_MOUSE]	Q9D7H3	1.01227	1.03286	0.982312	0.962727
Arf-GAP with GTPase, ANK repeat and PH domain-containing protein 2 OS=Mus musculus GN=Agap2 PE=1 SV=1 - [AGAP2_MOUSE]|Arf-GAP with GTPase, ANK repeat and PH domain-containing protein 2 OS=Mus musculus GN=Agap2 PE=2 SV=1 - [AGAP2_MOUSE]	Q3UHD9	1.05017	1.02161	0.936436	0.962623
NCK-interacting protein with SH3 domain OS=Mus musculus GN=Nckipsd PE=1 SV=2 - [SPN90_MOUSE]|NCK-interacting protein with SH3 domain OS=Mus musculus GN=Nckipsd PE=2 SV=2 - [SPN90_MOUSE]	Q9ESJ4	0.996317	1.00024	0.96633	0.962544
Nuclear pore complex protein Nup93 OS=Mus musculus GN=Nup93 PE=1 SV=1 - [NUP93_MOUSE]	Q8BJ71	0.94758	0.982999	0.998391	0.962417
Neural Wiskott-Aldrich syndrome protein OS=Mus musculus GN=Wasl PE=1 SV=1 - [WASL_MOUSE]	Q91YD9	1.00575	0.982245	0.939866	0.962359
Probable E3 ubiquitin-protein ligase HERC1	Q15751	1.08702	1.05425	0.933338	0.962341
Microtubule-associated protein 1S OS=Mus musculus GN=Map1s PE=1 SV=2 - [MAP1S_MOUSE]	Q8C052	1.04451	1.02103	0.940638	0.962264
Sodium/potassium-transporting ATPase subunit alpha-3 OS=Mus musculus GN=Atp1a3 PE=1 SV=1 - [AT1A3_MOUSE]	Q6PIC6	1.08145	1.06637	0.948789	0.962207
NEDD8-activating enzyme E1 regulatory subunit OS=Mus musculus GN=Nae1 PE=1 SV=1 - [ULA1_MOUSE]|NEDD8-activating enzyme E1 regulatory subunit OS=Mus musculus GN=Nae1 PE=2 SV=1 - [ULA1_MOUSE]	Q8VBW6	1.04643	1.0314	0.948329	0.962146
Elongator complex protein 1 OS=Mus musculus GN=Ikbkap PE=1 SV=2 - [ELP1_MOUSE]|Elongator complex protein 1 OS=Mus musculus GN=Ikbkap PE=2 SV=2 - [ELP1_MOUSE]	Q7TT37	0.996505	0.985124	0.951101	0.96209
A-kinase anchor protein 10, mitochondrial OS=Mus musculus GN=Akap10 PE=1 SV=3 - [AKA10_MOUSE]	O88845	1.02648	0.983954	0.922196	0.962054
Long-chain-fatty-acid--CoA ligase 5	Q8JZR0	0.906243	0.905295	0.961041	0.962047
Cytochrome c oxidase subunit 7B, mitochondrial OS=Mus musculus GN=Cox7b PE=2 SV=1 - [COX7B_MOUSE]	P56393	1.19174	1.17676	0.949718	0.961808
Guanine nucleotide-binding protein G(I)/G(S)/G(O) subunit gamma-12 OS=Mus musculus GN=Gng12 PE=1 SV=3 - [GBG12_MOUSE]	Q9DAS9	1.17813	1.19478	0.97539	0.961804
Serine/threonine-protein kinase mTOR OS=Mus musculus GN=Mtor PE=1 SV=2 - [MTOR_MOUSE]	Q9JLN9	0.990645	0.968133	0.939932	0.961788
Deubiquitinating protein VCIP135 OS=Mus musculus GN=Vcpip1 PE=1 SV=1 - [VCIP1_MOUSE]|Deubiquitinating protein VCIP135 OS=Mus musculus GN=Vcpip1 PE=2 SV=1 - [VCIP1_MOUSE]	Q8CDG3	1.00953	0.991364	0.944478	0.961782
Histone deacetylase 4	Q6NZM9	1.0653	0.952573	0.859967	0.961731
Vesicle transport through interaction with t-SNAREs homolog 1B OS=Mus musculus GN=Vti1b PE=1 SV=1 - [VTI1B_MOUSE]	O88384	0.987471	1.01694	0.990201	0.961506
Peroxiredoxin-2 OS=Mus musculus GN=Prdx2 PE=1 SV=3 - [PRDX2_MOUSE]	Q61171	0.960036	0.990799	0.992242	0.961434
H(+)/Cl(-) exchange transporter 4 OS=Mus musculus GN=Clcn4 PE=2 SV=2 - [CLCN4_MOUSE]	Q61418	1.01133	1.02535	0.974718	0.961398
Calcium/calmodulin-dependent protein kinase type II subunit alpha OS=Mus musculus GN=Camk2a PE=1 SV=2 - [KCC2A_MOUSE]	P11798	1.03571	1.03894	0.964377	0.961378
Zinc-binding alcohol dehydrogenase domain-containing protein 2 OS=Mus musculus GN=Zadh2 PE=1 SV=1 - [ZADH2_MOUSE]	Q8BGC4	0.948074	0.96989	0.983476	0.961354
Regulating synaptic membrane exocytosis protein 1 OS=Mus musculus GN=Rims1 PE=1 SV=2 - [RIMS1_MOUSE]	Q99NE5	1.00458	0.995481	0.95256	0.961262
Diphosphoinositol polyphosphate phosphohydrolase 3-alpha OS=Mus musculus GN=Nudt10 PE=1 SV=1 - [NUD10_MOUSE]	P0C027	1.00634	0.978364	0.934462	0.961183
von Willebrand factor A domain-containing protein 8 OS=Mus musculus GN=Vwa8 PE=1 SV=2 - [VWA8_MOUSE]|von Willebrand factor A domain-containing protein 8 OS=Mus musculus GN=Vwa8 PE=2 SV=2 - [VWA8_MOUSE]	Q8CC88	0.960839	1.00156	1.00179	0.961057
Mast/stem cell growth factor receptor Kit OS=Mus musculus GN=Kit PE=1 SV=3 - [KIT_MOUSE]	P05532	1.0012	1.00387	0.963594	0.96103
UMP-CMP kinase OS=Mus musculus GN=Cmpk1 PE=1 SV=1 - [KCY_MOUSE]	Q9DBP5	0.875545	0.904506	0.992715	0.96093
Amyloid-like protein 2	Q06335	0.883785	0.97706	1.06227	0.96086
Thioredoxin-related transmembrane protein 2 OS=Mus musculus GN=Tmx2 PE=1 SV=1 - [TMX2_MOUSE]|Thioredoxin-related transmembrane protein 2 OS=Mus musculus GN=Tmx2 PE=2 SV=1 - [TMX2_MOUSE]	Q9D710	0.942066	1.06851	1.0898	0.960832
Proteasome-associated protein ECM29 homolog OS=Mus musculus GN=Ecm29 PE=1 SV=3 - [ECM29_MOUSE]	Q6PDI5	0.994314	1.00879	0.974797	0.960806
Ras-specific guanine nucleotide-releasing factor 2 OS=Mus musculus GN=Rasgrf2 PE=1 SV=2 - [RGRF2_MOUSE]	P70392	0.948643	0.934699	0.94668	0.960803
Hyaluronan and proteoglycan link protein 1 OS=Mus musculus GN=Hapln1 PE=1 SV=1 - [HPLN1_MOUSE]|Hyaluronan and proteoglycan link protein 1 OS=Mus musculus GN=Hapln1 PE=2 SV=1 - [HPLN1_MOUSE]	Q9QUP5	0.968101	1.04033	1.03216	0.960501
Tyrosine--tRNA ligase, mitochondrial	Q8BYL4	0.92037	0.97569	1.01819	0.96046
Ankyrin-3 OS=Rattus norvegicus GN=Ank3 PE=1 SV=3 - [ANK3_RAT]	O70511	1.05115	1.10719	1.01164	0.960437
Nicalin OS=Mus musculus GN=Ncln PE=2 SV=2 - [NCLN_MOUSE]	Q8VCM8	0.946721	0.954472	0.968295	0.960433
5-oxoprolinase OS=Mus musculus GN=Oplah PE=1 SV=1 - [OPLA_MOUSE]|5-oxoprolinase OS=Mus musculus GN=Oplah PE=2 SV=1 - [OPLA_MOUSE]	Q8K010	0.976205	1.03274	1.01593	0.960316
Ferritin heavy chain OS=Mus musculus GN=Fth1 PE=1 SV=2 - [FRIH_MOUSE]	P09528	1.09287	1.12507	0.98859	0.960289
Probable phospholipid-transporting ATPase IIA OS=Mus musculus GN=Atp9a PE=1 SV=3 - [ATP9A_MOUSE]|Probable phospholipid-transporting ATPase IIA OS=Mus musculus GN=Atp9a PE=2 SV=3 - [ATP9A_MOUSE]	O70228	0.960173	1.00739	1.00745	0.960237
Potassium voltage-gated channel subfamily A member 4 OS=Mus musculus GN=Kcna4 PE=1 SV=2 - [KCNA4_MOUSE]	Q61423	0.959576	0.923148	0.923677	0.960125
ATP-sensitive inward rectifier potassium channel 10 OS=Mus musculus GN=Kcnj10 PE=1 SV=1 - [KCJ10_MOUSE]|ATP-sensitive inward rectifier potassium channel 10 OS=Mus musculus GN=Kcnj10 PE=1 SV=1 - [IRK10_MOUSE]	Q9JM63	1.02584	1.03363	0.967382	0.960091
Membrane-associated phosphatidylinositol transfer protein 1 OS=Mus musculus GN=Pitpnm1 PE=1 SV=1 - [PITM1_MOUSE]	O35954	1.01655	1.00292	0.947192	0.96007
Serine/threonine-protein kinase BRSK1 OS=Mus musculus GN=Brsk1 PE=1 SV=1 - [BRSK1_MOUSE]	Q5RJI5	0.985482	0.960662	0.935817	0.959996
GTP-binding protein Di-Ras1 OS=Mus musculus GN=Diras1 PE=2 SV=1 - [DIRA1_MOUSE]	Q91Z61	0.948803	0.993188	1.0049	0.959994
Bone morphogenetic protein receptor type-2	O35607	1.06788	1.09693	0.986062	0.959954
Arfaptin-2 OS=Mus musculus GN=Arfip2 PE=1 SV=2 - [ARFP2_MOUSE]|Arfaptin-2 OS=Mus musculus GN=Arfip2 PE=2 SV=2 - [ARFP2_MOUSE]	Q8K221	0.99023	0.943559	0.914707	0.959951
Syntaxin-17 OS=Mus musculus GN=Stx17 PE=1 SV=1 - [STX17_MOUSE]	Q9D0I4	1.05682	1.09951	0.998722	0.959947
Multifunctional methyltransferase subunit TRM112-like protein OS=Mus musculus GN=Trmt112 PE=1 SV=1 - [TR112_MOUSE]|tRNA methyltransferase 112 homolog OS=Mus musculus GN=Trmt112 PE=2 SV=1 - [TR112_MOUSE]	Q9DCG9	1.06137	1.02132	0.923673	0.959889
Serine/threonine-protein phosphatase PGAM5, mitochondrial OS=Mus musculus GN=Pgam5 PE=1 SV=1 - [PGAM5_MOUSE]|Serine/threonine-protein phosphatase PGAM5, mitochondrial OS=Mus musculus GN=Pgam5 PE=2 SV=1 - [PGAM5_MOUSE]	Q8BX10	0.967189	1.00144	0.993863	0.959867
Sodium/potassium-transporting ATPase subunit beta-1 OS=Mus musculus GN=Atp1b1 PE=1 SV=1 - [AT1B1_MOUSE]	P14094	0.956355	0.959929	0.963293	0.959706
2-aminoethanethiol dioxygenase OS=Mus musculus GN=Ado PE=1 SV=2 - [AEDO_MOUSE]	Q6PDY2	1.10544	1.07698	0.934954	0.959659
Serine/threonine-protein phosphatase 5 OS=Mus musculus GN=Ppp5c PE=1 SV=3 - [PPP5_MOUSE]	Q60676	1.00717	1.01391	0.966082	0.959658
SRC kinase signaling inhibitor 1 OS=Mus musculus GN=Srcin1 PE=1 SV=2 - [SRCN1_MOUSE]	Q9QWI6	1.00029	0.994755	0.954314	0.959624
Inactive phospholipase C-like protein 1 OS=Mus musculus GN=Plcl1 PE=1 SV=3 - [PLCL1_MOUSE]	Q3USB7	0.932703	0.934158	0.961036	0.95954
Pre-mRNA-processing factor 6 OS=Mus musculus GN=Prpf6 PE=2 SV=1 - [PRP6_MOUSE]	Q91YR7	1.12435	1.08119	0.92267	0.959507
Elongator complex protein 3 OS=Mus musculus GN=Elp3 PE=2 SV=1 - [ELP3_MOUSE]	Q9CZX0	1.01366	1.01102	0.956984	0.95949
Malignant T-cell-amplified sequence 1 OS=Mus musculus GN=Mcts1 PE=2 SV=1 - [MCTS1_MOUSE]	Q9DB27	1.04704	1.12651	1.03221	0.959395
Catalase OS=Mus musculus GN=Cat PE=1 SV=4 - [CATA_MOUSE]	P24270	1.00155	1.0176	0.97471	0.95933
Sulfite oxidase, mitochondrial	Q8R086	0.90356	0.893794	0.948893	0.959261
N-acetyl-D-glucosamine kinase OS=Mus musculus GN=Nagk PE=1 SV=3 - [NAGK_MOUSE]|N-acetyl-D-glucosamine kinase OS=Mus musculus GN=Nagk PE=2 SV=3 - [NAGK_MOUSE]	Q9QZ08	1.06102	1.0312	0.932234	0.959186
Synaptotagmin-7 OS=Mus musculus GN=Syt7 PE=1 SV=1 - [SYT7_MOUSE]	Q9R0N7	1.06441	0.943959	0.850545	0.95908
Plasma membrane calcium-transporting ATPase 3 OS=Rattus norvegicus GN=Atp2b3 PE=1 SV=2 - [AT2B3_RAT]	Q64568	1.01124	1.00216	0.950407	0.959018
Poliovirus receptor-related protein 1 OS=Mus musculus GN=Pvrl1 PE=1 SV=3 - [PVRL1_MOUSE]	Q9JKF6	0.976007	0.970248	0.953346	0.959004
Serine/threonine-protein phosphatase 2B catalytic subunit beta isoform OS=Mus musculus GN=Ppp3cb PE=1 SV=2 - [PP2BB_MOUSE]	P48453	0.989686	0.995871	0.964971	0.958978
Armadillo repeat-containing protein 1 OS=Mus musculus GN=Armc1 PE=1 SV=1 - [ARMC1_MOUSE]	Q9D7A8	1.09301	1.00429	0.881117	0.958959
Neuroendocrine protein 7B2 OS=Mus musculus GN=Scg5 PE=1 SV=1 - [7B2_MOUSE]	P12961	0.977636	0.964411	0.945978	0.95895
Tetratricopeptide repeat protein 7B OS=Mus musculus GN=Ttc7b PE=1 SV=1 - [TTC7B_MOUSE]	E9Q6P5	0.923545	0.953933	0.990396	0.958846
Fumarylacetoacetase OS=Mus musculus GN=Fah PE=1 SV=2 - [FAAA_MOUSE]	P35505	0.898983	0.921161	0.982408	0.958756
Ataxin-2-like protein OS=Mus musculus GN=Atxn2l PE=1 SV=1 - [ATX2L_MOUSE]	Q7TQH0	1.06995	1.02745	0.920645	0.958734
Protein disulfide-isomerase TMX3 OS=Mus musculus GN=Tmx3 PE=1 SV=2 - [TMX3_MOUSE]	Q8BXZ1	0.886585	0.919849	0.994654	0.958685
Brain acid soluble protein 1 OS=Mus musculus GN=Basp1 PE=1 SV=3 - [BASP1_MOUSE]	Q91XV3	1.00324	0.941183	0.899359	0.958661
[truncated: 653 more rows]

## Sheet: TG PBS_WT PBS
Protein name	Acc. No	fold change Tg PBS vs. Wt PBS
Glial fibrillary acidic protein	P03995	1.79004
Apolipoprotein E	P08226	1.87327
Clusterin	Q06890	1.6026
Beta-synuclein	Q91ZZ3	0.840787
Amyloid beta A4 protein	P12023	1.68632
Dedicator of cytokinesis protein 9	Q8BIK4	1.1932
Cathepsin Z	Q9WUU7	1.34772
Plasma membrane calcium-transporting ATPase 4	Q6Q477	0.730779
Histone H1.5	P43276	0.803674
Complement C4-B	P01029	1.62624
Amyloid beta A4 precursor protein-binding family B member 1	Q9QXJ1	0.822412

## Sheet: TG LPS_WT LPS
Protein name	Acc. No	Fold change Tg LPS vs Wt LPS
Glial fibrillary acidic protein	P03995	1.62536
Histone H3.3C	P02301	1.30165
Apolipoprotein E	P08226	1.50613
Protease 1	P15636	0.804791
Clusterin	Q06890	1.59363
Vimentin	P20152	1.41094
Beta-hexosaminidase subunit beta	P20060	1.21727
Dynactin subunit 3	Q9Z0Y1	1.15722
Metabotropic glutamate receptor 2	Q14BI2	0.85686
Calretinin	Q08331	1.2045
Amyloid beta A4 protein	P12023	1.79037
Neogenin	P97798	1.17712
Calponin-3 OS=Mus musculus	Q9DAW9	1.16268
cathepsin Z(Ctsz)	Q9WUU7	1.30078
Collagen alpha-1(VI) chain	Q04857	1.24481
Integral membrane protein 2B	O89051	1.16765
oxysterol binding protein-like 8(Osbpl8)	B9EJ86	0.763902
Serine protease HTRA1	Q9R118	1.23475

## Sheet: TG LPS_TG PBS
Protein name	Row.names	fold change Tg LPS vs. Tg PBS
Acyl carrier protein, mitochondrial	Q9CR21	1.14151
Elongation factor 1-beta	O70251	1.14604
60S ribosomal protein L21	O09167	1.16891
TAR DNA-binding protein 43	Q921F2	1.11107
protein tyrosine phosphatase, receptor type, J(Ptprj)	Q64455	0.849841
Rho GTPase-activating protein 23	Q69ZH9	0.831776
Tetraspanin-2	Q922J6	0.766112
Hepatoma-derived growth factor	P51859	1.15309
Hyaluronan and proteoglycan link protein 4	Q80WM4	0.860059
Keratin, type II cytoskeletal 2 epidermal	P35908	0.658994
UPF0556 protein C19orf10 homolog	Q9CPT4	1.11356
Factor VIII intron 22 protein	Q00558	0.852209
Complement C4-B	P01029	0.834122
Glutathione reductase, mitochondrial	P47791	0.82035
Mitochondrial import inner membrane translocase subunit Tim10 B	Q9WV96	0.802023
centrosomal protein 97(Cep97)	Q9CZ62	0.829899
Oxysterol-binding protein-related protein 6	Q8BXR9	0.805782
Ras suppressor protein 1	Q01730	1.14403
39S ribosomal protein L4, mitochondrial	Q9DCU6	0.87244
5'-3' exoribonuclease 1(Xrn1)	P97789	0.784831
